# Supplementary material for: Association of circulating gene expression signatures with stiffness following total knee arthroplasty for osteoarthritis: a pilot study
Source: Sci Rep. 2022 Jul 25;12:12651. doi: 10.1038/s41598-022-16868-y (PMC9314445; doi:10.1038/s41598-022-16868-y)
Supplement: Supplementary file 2 — Supplementary Information 2. [file 41598_2022_16868_MOESM2_ESM.xlsx]

## Sheet: normalized counts_ final
			ID#	4		6		7		8		9
Probe Name	Accession #	NS Probe ID	Class Name	DOS	POD1	DOS	POD1	DOS	POD1	DOS	POD1	DOS	POD1
ABCB1	NM_000927.3	NM_000927.3:3910	Endogenous	87.95	40.48	100.77	63.31	54.43	48.46	92.26	46.87	70.92	58.34
ABL1	NM_005157.3	NM_005157.3:3200	Endogenous	119.06	121.43	99.62	93.8	86	118.35	109.13	88.94	121.71	83.06
ADA	NM_000022.2	NM_000022.2:1300	Endogenous	296.04	174.28	285.13	132.49	199.21	153.76	195.44	118.98	261.8	158.2
AHR	NM_001621.3	NM_001621.3:1900	Endogenous	1013.61	1709.06	742.02	2078.84	707.57	1355.86	787.72	919.41	682.08	761.36
AICDA	NM_020661.1	NM_020661.1:567	Endogenous	20	20	20	20	20	20	20	20	20	20
AIRE	NM_000383.2	NM_000383.2:1864	Endogenous	20	20	20	20	20	20	20	20	20	20
APP	NM_000484.3	NM_000484.3:1725	Endogenous	690.76	953.47	562.24	874.68	515.98	647.64	753.99	835.28	534.11	602.16
ARG1	NM_000045.2	NM_000045.2:505	Endogenous	20	38.23	20	20	20	20	36.71	75.72	20	20
ARG2	NM_001172.3	NM_001172.3:1150	Endogenous	20	20	20	20	20	20	20	20	20	20
ARHGDIB	NM_001175.4	NM_001175.4:833	Endogenous	8332	9736	8882.43	10044.8	7566.68	9157.38	7957.61	10242.1	8405.66	9165.95
ATG10	NM_001131028.1	NM_001131028.1:985	Endogenous	37.54	32.61	40.08	49.24	37.01	32.62	35.72	34.85	31.52	32.63
ATG12	NM_004707.2	NM_004707.2:25	Endogenous	20	29.23	20	20	20	26.09	23.81	39.66	24.52	20
ATG16L1	NM_198890.2	NM_198890.2:1975	Endogenous	175.91	134.93	204.97	130.15	151.31	133.26	185.52	140.62	190.88	154.25
ATG5	NM_004849.2	NM_004849.2:1104	Endogenous	262.79	261.98	247.34	242.71	211.18	240.42	211.32	204.31	226.78	205.67
ATG7	NM_001136031.2	NM_001136031.2:810	Endogenous	189.85	293.46	139.7	215.74	161.11	304.72	217.27	280.03	188.25	252.14
ATM	NM_000051.3	NM_000051.3:30	Endogenous	20	20	20	20	20	20	38.69	20	20	20
B2M	NM_004048.2	NM_004048.2:235	Endogenous	63962.7	59064.8	70767.4	58735	57429.9	53201.7	57127.9	65035.1	60329	60055.2
B3GAT1	NM_018644.3	NM_018644.3:2388	Endogenous	20	20	38.93	20	20	20	20	20	24.52	20
BATF	NM_006399.3	NM_006399.3:293	Endogenous	160.89	208.01	119.09	186.43	102.33	124.87	100.2	162.25	106.82	176
BATF3	NM_018664.2	NM_018664.2:770	Endogenous	77.23	32.61	72.14	44.55	74.02	64.3	67.46	74.51	118.2	43.51
BAX	NM_138761.3	NM_138761.3:342	Endogenous	1294.64	1413.34	1159.97	1194.77	1033.06	1262.67	1007.97	1288.37	1101.49	1173.68
BCAP31	NM_005745.7	NM_005745.7:495	Endogenous	837.71	915.24	880.57	940.34	866.5	951.43	768.87	954.26	855.45	877.04
BCL10	NM_003921.2	NM_003921.2:1250	Endogenous	517	685.87	525.59	695.29	481.15	676.53	533.75	530.01	436.04	486.48
BCL2	NM_000657.2	NM_000657.2:947	Endogenous	388.28	218.13	478.65	391.61	665.12	419.34	390.89	300.46	439.55	377.71
BCL2L11	NM_138621.4	NM_138621.4:257	Endogenous	130.86	191.14	80.16	114.9	82.73	145.37	115.08	127.39	103.32	102.83
BCL3	NM_005178.2	NM_005178.2:450	Endogenous	264.93	689.24	407.65	879.37	238.4	668.14	209.33	709.09	206.64	629.85
BCL6	NM_001706.2	NM_001706.2:675	Endogenous	534.16	878.14	404.22	780.88	349.43	695.17	370.05	770.38	338.85	638.75
BID	NM_001196.2	NM_001196.2:1875	Endogenous	82.59	136.05	96.19	80.9	104.5	166.8	106.15	153.84	112.08	122.61
BLNK	NM_013314.2	NM_013314.2:930	Endogenous	28.96	29.23	36.64	48.07	117.57	53.12	53.57	27.64	31.52	20
BST1	NM_004334.2	NM_004334.2:710	Endogenous	929.95	1748.41	461.47	1270.99	531.22	1232.85	808.56	1892.9	628.67	1528.65
BST2	NM_004335.2	NM_004335.2:560	Endogenous	358.25	425.02	353.83	404.51	277.59	349.45	296.64	355.74	357.24	369.8
BTK	NM_000061.1	NM_000061.1:570	Endogenous	394.72	513.84	382.46	398.65	536.67	518.11	381.96	484.34	379.13	394.52
BTLA	NM_181780.2	NM_181780.2:305	Endogenous	199.5	122.56	245.05	173.53	592.18	329.88	301.6	139.41	187.38	124.59
C14orf166	NM_016039.2	NM_016039.2:210	Endogenous	1051.15	950.1	938.97	975.52	945.97	948.63	1045.67	1016.76	886.97	871.11
C1QA	NM_015991.2	NM_015991.2:718	Endogenous	62.21	103.44	49.24	39.86	20	30.75	32.74	20	53.41	20
C1QB	NM_000491.3	NM_000491.3:819	Endogenous	41.83	82.08	50.38	41.04	20	23.3	20	26.44	20.14	20
C1QBP	NM_001212.3	NM_001212.3:745	Endogenous	436.55	384.54	436.28	453.76	376.65	437.04	441.48	455.5	388.76	400.45
C1R	NM_001733.4	NM_001733.4:760	Endogenous	20	20	20	20	20	20	20	20	20	20
C1S	NM_001734.2	NM_001734.2:775	Endogenous	20	20	20	20	20	20	20	20	20	20
C2	NM_000063.3	NM_000063.3:1075	Endogenous	72.94	86.58	25.19	35.17	20	20	20	30.05	36.77	34.61
C3	NM_000064.2	NM_000064.2:4396	Endogenous	20	20	20	20	20	20	20	20	20	20
C4A/B	NM_007293.2	NM_007293.2:1217	Endogenous	20	20	20	20	20	20	20	20	20	20.76
C4BPA	NM_000715.3	NM_000715.3:690	Endogenous	20	20	20	20	20	20	20	20	20	20
C5	NM_001735.2	NM_001735.2:2592	Endogenous	21.45	20	20	20	23.95	20	22.82	20	20	20
C6	NM_000065.2	NM_000065.2:3170	Endogenous	20	20	20	20	20	20	20	20	20	20
C7	NM_000587.2	NM_000587.2:310	Endogenous	20	20	20	20	20	20	20	20	20	20
C8A	NM_000562.2	NM_000562.2:690	Endogenous	20	20	20	20	20	20	20	20	20	20
C8B	NM_000066.2	NM_000066.2:620	Endogenous	20	20	20	20	20	20	20	20	20	20
C8G	NM_000606.2	NM_000606.2:407	Endogenous	20	20	20	20	20	20	20	20	20	20
C9	NM_001737.3	NM_001737.3:602	Endogenous	20	20	20	20	20	20	20	20	20	20
CAMP	NM_004345.3	NM_004345.3:220	Endogenous	30.03	52.85	75.58	41.04	47.9	33.55	350.21	668.22	85.81	46.47
CARD9	NM_052813.4	NM_052813.4:1525	Endogenous	124.42	163.03	128.25	151.25	113.21	227.37	132.94	195.9	131.34	125.57
CASP1	NM_001223.3	NM_001223.3:971	Endogenous	1168.07	1457.2	803.85	1113.87	863.24	1261.74	990.11	1342.45	1022.69	1081.72
CASP10	NM_032977.3	NM_032977.3:20	Endogenous	33.25	20	20	20	20	29.82	20.83	38.46	35.02	20
CASP2	NM_032982.2	NM_032982.2:1710	Endogenous	305.69	297.96	266.8	201.67	216.63	265.58	324.42	247.58	278.44	259.06
CASP3	NM_032991.2	NM_032991.2:685	Endogenous	120.13	129.3	151.15	121.94	167.64	133.26	120.04	140.62	151.48	158.2
CASP8	NM_001228.4	NM_001228.4:301	Endogenous	1085.48	972.59	1167.99	865.3	959.03	750.15	995.07	674.23	1133.89	831.56
CCBP2	NM_001296.3	NM_001296.3:1345	Endogenous	20	20	20	20	20	20	20	20	20	20
CCL11	NM_002986.2	NM_002986.2:378	Endogenous	20	20	20	20	20	20	20	20	20	20
CCL13	NM_005408.2	NM_005408.2:320	Endogenous	20	20	20	20	20	20	20	20	20	20
CCL15	NM_032965.3	NM_032965.3:112	Endogenous	20	20	20	20	20	20	20	20	20	20
CCL16	NM_004590.2	NM_004590.2:367	Endogenous	20	20	20	20	20	20	20	20	20	20
CCL18	NM_002988.2	NM_002988.2:585	Endogenous	20	20	20	20	20	20	20	20	20	20
CCL19	NM_006274.2	NM_006274.2:401	Endogenous	20	20	20	20	20	20	20	20	20	20
CCL2	NM_002982.3	NM_002982.3:123	Endogenous	20	20	66.41	42.21	20	20.5	20	20	20	20
CCL20	NM_004591.1	NM_004591.1:35	Endogenous	20	20	20	77.38	20	20	20	20	20	20
CCL22	NM_002990.3	NM_002990.3:797	Endogenous	20	20	20	20	20	20	20	20	20	20
CCL23	NM_145898.1	NM_145898.1:336	Endogenous	20	20	20	20	20	20	20	20	20	20
CCL24	NM_002991.2	NM_002991.2:18	Endogenous	20	20	20	20	20	20	20	20	20	20
CCL26	NM_006072.4	NM_006072.4:184	Endogenous	20	20	20	20	20	20	20	20	20	20
CCL3	NM_002983.2	NM_002983.2:159	Endogenous	1529.54	973.71	1350.06	3026.21	617.22	1622.37	264.89	417.04	501.71	188.86
CCL4	NM_002984.2	NM_002984.2:35	Endogenous	557.76	755.58	651.55	1226.43	267.79	591.73	171.63	337.72	330.97	283.78
CCL5	NM_002985.2	NM_002985.2:280	Endogenous	1704.37	1416.72	2924.55	1273.33	1074.42	759.47	1584.38	1100.88	2029.62	1362.53
CCL7	NM_006273.2	NM_006273.2:120	Endogenous	20	20	20	20	20	20	20	20	20	20
CCL8	NM_005623.2	NM_005623.2:689	Endogenous	20	20	20	20	20	20	20	20	20	20
CCND3	NM_001760.2	NM_001760.2:1215	Endogenous	1163.78	1595.49	1800.07	1656.74	1427.12	1802.22	1530.8	1789.54	1653.11	1929.1
CCR1	NM_001295.2	NM_001295.2:535	Endogenous	761.55	2044.12	636.67	1815.02	317.86	1750.03	469.26	1672.96	461.44	1195.43
CCR10	NM_016602.2	NM_016602.2:843	Endogenous	20	20	20	20	20	20	20	20	20	20
CCR2	NM_001123041.2	NM_001123041.2:743	Endogenous	794.8	2094.72	524.45	1132.63	367.94	1183.46	588.31	1807.57	614.66	1711.57
CCR5	NM_000579.1	NM_000579.1:2730	Endogenous	142.66	128.18	109.93	64.49	44.63	83.87	78.38	73.31	74.43	78.11
CCR6	NM_031409.2	NM_031409.2:935	Endogenous	90.1	29.23	95.04	63.31	52.25	31.68	134.93	73.31	110.32	67.24
CCR7	NM_001838.2	NM_001838.2:1610	Endogenous	438.7	186.65	569.11	422.1	513.81	347.58	595.26	391.8	485.95	496.37
CCR8	NM_005201.2	NM_005201.2:245	Endogenous	20	20	28.63	20	27.21	20	29.76	20	20.14	26.7
CCRL1	NM_016557.2	NM_016557.2:854	Endogenous	20	20	20	20	20	20	20	20	20	20
CCRL2	NM_003965.4	NM_003965.4:1110	Endogenous	56.85	109.06	51.53	127.8	46.81	119.28	48.61	94.95	62.17	91.96
CD14	NM_000591.2	NM_000591.2:885	Endogenous	6294.05	14643.9	5727.72	12145.9	3156.86	10869.2	4827.54	13818.8	4193.2	9262.85
CD160	NM_007053.2	NM_007053.2:500	Endogenous	83.66	64.09	77.87	30.48	70.76	83.87	39.68	45.67	125.21	95.91
CD163	NM_004244.4	NM_004244.4:1630	Endogenous	439.77	1116.51	327.49	1052.9	167.64	802.33	260.92	703.08	397.52	963.07
CD164	NM_006016.4	NM_006016.4:2575	Endogenous	978.22	1210.96	1171.42	1172.5	957.95	1130.35	1130.99	1263.13	1274.86	1400.11
CD19	NM_001770.4	NM_001770.4:1770	Endogenous	133	80.96	158.02	116.08	555.17	218.06	230.17	109.37	117.33	57.35
CD1A	NM_001763.2	NM_001763.2:1815	Endogenous	24.67	25.86	25.19	28.14	20	31.68	27.78	30.05	26.27	20
CD1D	NM_001766.3	NM_001766.3:1428	Endogenous	486.96	779.19	341.24	423.27	363.58	720.33	600.22	808.84	391.39	524.05
CD2	NM_001767.3	NM_001767.3:687	Endogenous	208.09	116.94	239.32	158.29	115.39	88.53	228.18	121.39	192.63	138.43
CD209	NM_021155.2	NM_021155.2:1532	Endogenous	20	20	20	20	20	20	20	20	20	20
CD22	NM_001771.2	NM_001771.2:2515	Endogenous	161.96	139.42	238.18	200.5	284.12	121.14	303.58	100.95	129.59	72.18
CD24	NM_013230.2	NM_013230.2:95	Endogenous	87.95	92.2	156.88	119.59	782.68	273.03	329.38	310.07	149.73	85.03
CD244	NM_016382.2	NM_016382.2:1150	Endogenous	397.94	469.99	383.6	314.23	332.02	437.97	407.75	539.63	443.05	500.32
CD247	NM_198053.1	NM_198053.1:1490	Endogenous	747.61	492.48	1331.73	655.43	670.56	534.89	779.79	457.9	1169.79	805.85
CD27	NM_001242.4	NM_001242.4:330	Endogenous	637.13	263.1	831.33	399.82	1161.51	475.25	726.21	334.11	635.68	429.13
CD274	NM_014143.3	NM_014143.3:1245	Endogenous	28.96	31.48	20	20	20	20	20	28.84	22.77	30.65
CD276	NM_001024736.1	NM_001024736.1:2120	Endogenous	20	20	20	20	20	20	20	20	20	20
CD28	NM_001243078.1	NM_001243078.1:2065	Endogenous	163.04	82.08	168.33	134.84	116.48	116.48	175.6	86.53	136.59	145.35
CD34	NM_001025109.1	NM_001025109.1:1580	Endogenous	20	20	20	20	20	20	20	20	20	20
CD36	NM_001001548.2	NM_001001548.2:705	Endogenous	2502.39	4714.52	1754.27	3959.52	1193.08	2992.2	1453.42	3654.79	987.67	2690.46
CD3D	NM_000732.4	NM_000732.4:110	Endogenous	1419.06	706.11	1707.32	903.99	1190.9	670.01	1326.43	786	1470.99	1018.44
CD3E	NM_000733.2	NM_000733.2:75	Endogenous	1203.46	562.19	1480.6	859.44	930.73	600.12	1292.7	796.82	1344.03	1006.57
CD3EAP	NM_012099.1	NM_012099.1:555	Endogenous	27.89	20	24.05	20	30.48	20	20	42.06	28.02	28.67
CD4	NM_000616.4	NM_000616.4:975	Endogenous	708.99	715.11	772.93	710.53	667.3	775.31	781.77	925.42	732.87	639.74
CD40	NM_001250.4	NM_001250.4:1265	Endogenous	98.68	93.32	155.73	113.73	241.66	136.05	133.93	87.73	73.55	82.07
CD40LG	NM_000074.2	NM_000074.2:1225	Endogenous	250.99	76.46	302.3	128.97	181.79	94.12	289.69	108.17	215.4	104.81
CD44	NM_001001392.1	NM_001001392.1:429	Endogenous	5130.28	5474.6	4864.32	5302.03	4019.01	4383.47	5108.3	6221.92	4401.59	5162.4
CD45R0	NM_080921.3	NM_080921.3:258	Endogenous	2263.2	2758.1	2461.93	2850.34	1502.23	2364.13	2654.85	3597.1	2242.39	3504.22
CD45RA	NM_002838.4	NM_002838.4:258	Endogenous	1212.05	887.14	1817.25	809.02	1260.57	778.1	920.67	617.75	1593.57	975.92
CD45RB	ENST00000367367.1	ENST00000367367.1:131	Endogenous	1095.13	1244.69	1012.26	886.41	1116.88	1326.04	891.89	1258.33	1186.42	1202.35
CD46	NM_172350.1	NM_172350.1:365	Endogenous	1163.78	1291.91	1012.26	1127.94	1055.92	1027.84	1238.14	1361.68	1031.44	1106.44
CD48	NM_001778.2	NM_001778.2:270	Endogenous	3101.98	2645.66	3637.94	2968.76	3791.5	3168.32	2800.69	3178.86	3276.46	3244.17
CD5	NM_014207.2	NM_014207.2:1295	Endogenous	685.4	332.82	874.85	435	557.35	266.51	662.72	296.85	484.2	266.97
CD53	NM_001040033.1	NM_001040033.1:835	Endogenous	3656.51	4588.59	3265.78	3794.2	3303.82	3901.7	3716.39	4853.03	3701.12	4102.43
CD55	NM_000574.3	NM_000574.3:101	Endogenous	26.82	40.48	20	20	28.3	27.02	34.72	40.86	21.01	25.71
CD58	NM_001779.2	NM_001779.2:478	Endogenous	329.29	428.39	294.29	372.85	260.17	352.24	270.84	394.2	267.93	355.96
CD59	NM_000611.4	NM_000611.4:730	Endogenous	193.07	129.3	281.69	221.6	201.39	195.69	203.38	239.17	191.75	208.63
CD6	NM_006725.3	NM_006725.3:1280	Endogenous	964.27	446.38	1174.86	578.04	618.31	328.95	786.73	437.47	692.59	467.69
CD7	NM_006137.6	NM_006137.6:440	Endogenous	437.62	260.86	658.42	314.23	361.41	259.06	422.63	301.66	575.26	382.66
CD70	NM_001252.2	NM_001252.2:190	Endogenous	20	20	20	23.45	32.66	20	20	20	20	20
CD74	NM_001025159.1	NM_001025159.1:964	Endogenous	34835	29689.2	28991.3	27903.1	53984.6	35982.8	29084.3	26890	28504	20056.3
CD79A	NM_001783.3	NM_001783.3:695	Endogenous	427.97	310.33	701.94	531.14	1586.05	683.98	740.1	432.66	398.39	231.37
CD79B	NM_021602.2	NM_021602.2:24	Endogenous	562.05	319.32	711.1	385.75	1262.75	505.07	709.35	376.18	499.96	283.78
CD80	NM_005191.3	NM_005191.3:1288	Endogenous	20	20	20	20	20	20	20	20	20	20
CD81	NM_004356.3	NM_004356.3:735	Endogenous	1087.62	972.59	1565.33	1272.16	1313.91	902.04	1071.46	1039.59	1136.52	1028.33
CD82	NM_002231.3	NM_002231.3:1211	Endogenous	140.51	181.03	182.07	229.81	274.32	238.56	171.63	239.17	150.6	271.91
CD83	NM_004233.3	NM_004233.3:1960	Endogenous	402.23	333.94	545.06	1123.25	190.5	512.52	118.06	99.75	120.83	42.52
CD86	NM_175862.3	NM_175862.3:1265	Endogenous	323.93	335.07	247.34	216.91	321.13	229.24	236.12	268.01	286.32	231.37
CD8A	NM_001768.5	NM_001768.5:1320	Endogenous	566.34	468.87	739.73	282.57	314.6	221.78	542.68	334.11	647.06	416.27
CD8B	NM_004931.3	NM_004931.3:440	Endogenous	312.13	210.26	239.32	139.53	185.06	160.28	363.11	258.4	284.57	223.46
CD9	NM_001769.2	NM_001769.2:405	Endogenous	63.28	64.09	106.49	65.66	105.59	68.96	206.36	121.39	98.07	61.3
CD96	NM_005816.4	NM_005816.4:1355	Endogenous	555.61	295.71	801.56	435	422.37	301.92	709.35	358.15	603.28	381.67
CD97	NM_078481.2	NM_078481.2:1370	Endogenous	2681.52	2622.05	2271.85	2050.7	1908.27	1916.84	2159.79	2062.36	2531.33	1733.32
CD99	NM_002414.3	NM_002414.3:625	Endogenous	2438.03	2577.08	2797.44	2738.95	2267.5	2088.3	2373.09	2869.99	2691.56	2420.52
CDH5	NM_001795.3	NM_001795.3:3405	Endogenous	20	20	20	20	20	20	20	20	20	20
CDKN1A	NM_000389.2	NM_000389.2:1975	Endogenous	269.22	450.88	367.57	334.16	114.3	331.74	132.94	200.71	188.25	133.48
CEACAM1	NM_001712.3	NM_001712.3:2455	Endogenous	20	20	20	20	20	20	20	20	20	20
CEACAM6	NM_002483.4	NM_002483.4:1217	Endogenous	20	20	20	20	20	20	61.51	86.53	20	20
CEACAM8	NM_001816.3	NM_001816.3:825	Endogenous	20	20	59.54	31.66	28.3	20	144.85	210.32	44.66	25.71
CEBPB	NM_005194.2	NM_005194.2:1420	Endogenous	991.09	2384.81	894.31	994.28	696.69	1885.15	701.41	2144.08	1006.93	1772.87
CFB	NM_001710.5	NM_001710.5:2029	Endogenous	20	20	20	20	20	20	20	20	20	20
CFD	NM_001928.2	NM_001928.2:859	Endogenous	250.99	319.32	163.75	239.19	250.37	325.22	283.74	425.45	273.18	280.81
CFH	NM_001014975.2	NM_001014975.2:702	Endogenous	40.76	30.36	88.17	55.11	21.77	20.5	64.49	33.65	30.65	29.66
CFI	NM_000204.3	NM_000204.3:1780	Endogenous	20	20	20	20	20	20	20	20	20	20
CFP	NM_002621.2	NM_002621.2:380	Endogenous	1448.02	2312.85	1212.65	1696.6	853.44	1744.44	1099.24	1952.99	1065.59	1626.54
CHUK	NM_001278.3	NM_001278.3:860	Endogenous	235.97	277.72	192.37	235.67	168.73	233.9	195.44	254.79	176.87	233.35
CIITA	NM_000246.3	NM_000246.3:470	Endogenous	28.96	42.73	26.34	35.17	71.85	28.89	44.64	20	40.28	20
CISH	NM_145071.2	NM_145071.2:558	Endogenous	128.71	155.16	148.86	245.05	168.73	241.35	143.85	234.36	269.68	443.96
CLEC4A	NM_194448.2	NM_194448.2:388	Endogenous	508.42	803.93	222.15	485.41	334.19	557.25	428.59	667.02	387.89	570.52
CLEC4E	NM_014358.2	NM_014358.2:570	Endogenous	718.65	1296.41	253.06	528.8	224.25	337.33	744.07	974.69	632.18	786.08
CLEC5A	NM_013252.2	NM_013252.2:615	Endogenous	62.21	75.33	45.8	59.8	26.13	41.93	68.45	112.97	70.92	114.7
CLEC6A	NM_001007033.1	NM_001007033.1:342	Endogenous	43.98	57.34	20	36.35	20	20	35.72	52.88	28.02	51.42
CLEC7A	NM_197954.2	NM_197954.2:55	Endogenous	528.79	887.14	413.38	786.74	351.61	885.27	409.74	537.22	371.25	444.95
CLU	NM_001831.2	NM_001831.2:2340	Endogenous	20	20	20	20	20	20	20	20	20	20
CMKLR1	NM_004072.1	NM_004072.1:770	Endogenous	154.46	205.76	172.91	96.14	39.19	66.16	106.15	109.37	170.74	150.29
CR1	NM_000651.4	NM_000651.4:1695	Endogenous	470.87	1027.68	425.97	1407	428.9	1217.94	462.32	1233.09	587.52	2086.32
CR2	NM_001006658.1	NM_001006658.1:485	Endogenous	21.45	20	24.05	20	23.95	20	21.83	20	23.64	20
CRADD	NM_003805.3	NM_003805.3:675	Endogenous	48.27	51.72	57.25	58.62	37.01	44.73	36.71	38.46	35.9	42.52
CSF1	NM_000757.4	NM_000757.4:823	Endogenous	23.6	20	27.48	20	20	20	20.83	20	21.01	20
CSF1R	NM_005211.2	NM_005211.2:3775	Endogenous	169.47	178.78	135.12	126.63	137.16	158.42	121.04	165.85	159.36	119.64
CSF2	NM_000758.2	NM_000758.2:475	Endogenous	20	20	20	20	20	20	20	20	20	20
CSF2RB	NM_000395.2	NM_000395.2:3300	Endogenous	326.07	519.46	682.47	1048.21	718.46	1082.82	761.93	1335.24	717.11	1145.99
CSF3R	NM_156038.2	NM_156038.2:90	Endogenous	611.39	1060.29	445.44	750.4	401.68	866.63	700.42	1248.71	692.59	1084.69
CTLA4-TM	NM_005214.3	NM_005214.3:554	Endogenous	50.41	28.11	168.33	146.56	35.92	96.91	26.79	28.84	35.9	33.62
CTLA4_all	NM_005214.3	NM_005214.3:405	Endogenous	186.63	134.93	320.62	267.33	151.31	191.96	103.18	56.49	166.36	98.88
CTNNB1	NM_001098210.1	NM_001098210.1:1815	Endogenous	1094.06	1286.29	1116.46	1418.72	951.41	1107.05	1100.23	1086.46	953.52	1065.9
CTSC	NM_001814.4	NM_001814.4:260	Endogenous	1658.25	1921.56	1393.57	1337.82	1496.79	1759.35	1210.36	1766.7	1563.8	1537.55
CTSG	NM_001911.2	NM_001911.2:160	Endogenous	20	22.49	52.67	20	20	20	47.62	57.69	24.52	20
CTSS	NM_004079.3	NM_004079.3:685	Endogenous	20713.1	30339.1	13267	22166	15366.3	23351.5	18445.1	30852.4	18691.2	24301.1
CUL9	NM_015089.2	NM_015089.2:2675	Endogenous	97.61	95.57	114.51	102.01	112.12	77.34	90.28	72.11	77.93	77.12
CX3CL1	NM_002996.3	NM_002996.3:140	Endogenous	20	20	20	20	20	20	20	20	20	20
CX3CR1	NM_001337.3	NM_001337.3:1040	Endogenous	1852.39	2065.48	1487.47	1225.26	1349.83	1878.63	700.42	1663.35	2000.72	2067.53
CXCL1	NM_001511.1	NM_001511.1:742	Endogenous	79.37	288.97	103.06	437.34	29.39	392.31	49.6	161.05	38.53	71.19
CXCL10	NM_001565.1	NM_001565.1:40	Endogenous	45.05	20	20	24.62	20	20	20	25.24	24.52	20
CXCL11	NM_005409.4	NM_005409.4:282	Endogenous	20	20	20	20	20	20	20	20	20	20
CXCL12	NM_000609.5	NM_000609.5:210	Endogenous	20	20	20	20	20	20	20	20	20	20
CXCL13	NM_006419.2	NM_006419.2:210	Endogenous	20	20	20	20	20	20	20	20	20	20
CXCL2	NM_002089.3	NM_002089.3:854	Endogenous	166.25	345.18	170.62	1530.11	21.77	253.47	20.83	49.28	43.78	30.65
CXCL9	NM_002416.1	NM_002416.1:1975	Endogenous	20	20	20	20	20	20	20	20	20	20
CXCR1	NM_000634.2	NM_000634.2:1950	Endogenous	22.52	89.95	20	42.21	32.66	121.14	30.75	135.81	49.03	123.6
CXCR2	NM_001557.2	NM_001557.2:2055	Endogenous	141.58	392.41	145.43	223.95	140.43	463.13	195.44	622.55	218.02	362.88
CXCR3	NM_001504.1	NM_001504.1:80	Endogenous	211.3	104.57	258.79	111.39	377.74	132.32	163.7	94.95	176.87	113.71
CXCR4	NM_003467.2	NM_003467.2:1335	Endogenous	4741.99	4395.2	8030.49	5915.24	3847.02	5890.28	4305.7	2753.41	2885.94	1877.68
CXCR6	NM_006564.1	NM_006564.1:95	Endogenous	69.72	41.6	56.11	28.14	26.13	23.3	55.56	36.06	56.04	25.71
CYBB	NM_000397.3	NM_000397.3:2686	Endogenous	4283.99	5919.86	2821.49	5276.23	2538.55	5104.73	3428.69	7206.23	3631.07	6090.86
DEFB1	NM_005218.3	NM_005218.3:40	Endogenous	20	20	20	20	20	20	20	20	20	20
DEFB103A	NM_001081551.2	NM_001081551.2:106	Endogenous	20	20	20	20	20	20	20	20	20	20
DEFB103B	NM_018661.3	NM_018661.3:114	Endogenous	20	20	20	20	20	20	20	20	20	20
DEFB4A	NM_004942.2	NM_004942.2:97	Endogenous	20	20	20	20	20	20	20	20	20	20
DPP4	NM_001935.3	NM_001935.3:2700	Endogenous	99.75	40.48	97.33	99.66	54.43	53.12	82.34	67.3	69.17	65.26
DUSP4	NM_057158.2	NM_057158.2:3115	Endogenous	20	20	36.64	30.48	26.13	20	20	20	20	20
EBI3	NM_005755.2	NM_005755.2:485	Endogenous	20	20	20	20	20	20	20	20	20	20
EDNRB	NM_003991.2	NM_003991.2:560	Endogenous	20	25.86	20	20	20	20	20	20	20	20
EGR1	NM_001964.2	NM_001964.2:1505	Endogenous	1164.85	3321.42	1319.14	2568.94	945.97	5868.85	576.41	3883.14	1091.86	850.35
EGR2	NM_000399.3	NM_000399.3:1891	Endogenous	372.19	452	673.31	920.41	158.93	1592.55	65.48	257.19	182.12	63.28
ENTPD1	NM_001098175.1	NM_001098175.1:8830	Endogenous	39.69	53.97	28.63	45.73	53.34	59.64	49.6	37.26	49.03	65.26
EOMES	NM_005442.2	NM_005442.2:1670	Endogenous	38.61	25.86	32.06	20	47.9	26.09	49.6	27.64	42.9	31.64
ETS1	NM_005238.3	NM_005238.3:4625	Endogenous	3155.61	1571.88	5005.17	2751.85	3268.99	2226.21	4268.99	2353.2	3610.06	2693.42
FADD	NM_003824.2	NM_003824.2:1560	Endogenous	27.89	31.48	32.06	20	35.92	30.75	33.73	20	45.53	52.41
FAS	NM_000043.3	NM_000043.3:90	Endogenous	51.49	44.98	20	28.14	27.21	35.41	31.75	31.25	34.15	41.53
FCAR	NM_133280.1	NM_133280.1:75	Endogenous	20	20	20	20	20	20	20	20	20	20
FCER1A	NM_002001.2	NM_002001.2:114	Endogenous	402.23	205.76	700.79	439.69	1033.06	501.34	976.22	462.71	736.37	305.53
FCER1G	NM_004106.1	NM_004106.1:36	Endogenous	6061.3	10331.9	5471.22	9769.24	4346.68	8778.12	4551.74	9645.96	5916.36	9478.4
FCGR1A/B	NM_000566.3	NM_000566.3:1545	Endogenous	20	40.48	20	37.52	20	36.34	20	52.88	20	60.32
FCGR2A	NM_021642.3	NM_021642.3:60	Endogenous	1301.07	2714.25	833.62	1704.81	924.2	2230.87	1111.15	2990.18	1269.61	2738.91
FCGR2A/C	NM_201563.4	NM_201563.4:1166	Endogenous	1971.45	3809.4	1216.08	2314.51	1239.89	2745.26	1861.17	3818.24	1964.82	3404.35
FCGR2B	NM_001002273.1	NM_001002273.1:870	Endogenous	152.31	219.25	200.39	205.19	431.08	234.83	183.54	224.74	232.91	179.96
FCGR3A/B	NM_000570.4	NM_000570.4:696	Endogenous	2488.45	2850.3	2264.98	1214.71	2110.74	2538.39	1382.98	1930.15	3463.83	1526.67
FCGRT	NM_004107.4	NM_004107.4:1276	Endogenous	2158.08	3240.46	1424.49	2266.43	1611.09	2298.9	1672.67	2496.22	1668.87	1764.96
FKBP5	NM_001145775.1	NM_001145775.1:540	Endogenous	510.56	1008.57	413.38	714.05	482.24	784.63	988.13	939.84	627.8	918.57
FN1	NM_212482.1	NM_212482.1:1776	Endogenous	52.56	105.69	20	20	20	20	20	20	20	20
FOXP3	NM_014009.3	NM_014009.3:1230	Endogenous	32.18	20	52.67	32.83	25.04	20.5	23.81	20	23.64	26.7
FYN	NM_002037.3	NM_002037.3:765	Endogenous	1042.57	1109.76	959.58	893.44	653.14	658.82	1090.31	885.76	1069.97	917.58
GATA3	NM_001002295.1	NM_001002295.1:2835	Endogenous	20	20	43.51	28.14	20	20	36.71	20	39.4	22.74
GBP1	NM_002053.1	NM_002053.1:2110	Endogenous	529.87	197.89	306.88	207.53	212.27	180.78	203.38	146.62	351.11	200.72
GBP5	NM_052942.3	NM_052942.3:1955	Endogenous	294.97	147.29	120.23	72.69	124.1	76.41	92.26	54.08	171.62	99.87
GFI1	NM_005263.2	NM_005263.2:2235	Endogenous	107.26	60.72	91.61	56.28	56.61	32.62	79.37	45.67	90.19	47.46
GNLY	NM_006433.2	NM_006433.2:305	Endogenous	1615.34	1695.56	3502.82	1132.63	988.43	738.96	1069.48	1046.8	2791.38	1809.46
GP1BB	NM_000407.4	NM_000407.4:146	Endogenous	76.16	183.27	427.12	266.16	232.95	248.81	502	307.67	253.05	268.95
GPI	NM_000175.2	NM_000175.2:1695	Endogenous	614.6	683.62	723.69	685.91	668.38	738.03	600.22	638.18	632.18	645.67
GPR183	NM_004951.3	NM_004951.3:405	Endogenous	735.81	782.57	1453.11	1561.76	595.45	989.63	669.67	520.4	751.26	387.6
GZMA	NM_006144.2	NM_006144.2:155	Endogenous	938.53	766.83	1409.6	512.38	591.1	438.91	569.46	515.59	926.37	624.91
GZMB	NM_004131.3	NM_004131.3:540	Endogenous	577.06	809.55	1096.99	404.51	478.97	355.97	382.95	307.67	1233.71	748.5
GZMK	NM_002104.2	NM_002104.2:700	Endogenous	510.56	297.96	745.45	372.85	408.22	237.62	597.24	412.23	267.93	163.15
HAMP	NM_021175.2	NM_021175.2:99	Endogenous	20	20	20	20	20	20	20	20	20	20
HAVCR2	NM_032782.3	NM_032782.3:955	Endogenous	142.66	267.6	147.72	239.19	124.1	227.37	137.9	206.72	176.87	208.63
HFE	NM_139011.2	NM_139011.2:875	Endogenous	20	25.86	26.34	24.62	20	35.41	20	39.66	23.64	42.52
HLA-A	NM_002116.5	NM_002116.5:1000	Endogenous	20609	20473.8	24811.7	18241.7	20423.8	19010.9	15884.5	19341.2	20659.5	19018.1
HLA-B	NM_005514.6	NM_005514.6:937	Endogenous	32405.6	33400.8	31020.4	29650.1	25119.9	24313.2	25868.9	29348.9	29784.9	28353.1
HLA-C	NM_002117.4	NM_002117.4:895	Endogenous	7698.09	7966.23	17140.8	13996.1	6998.44	6387.9	6448.63	6979.08	13677.6	12188.6
HLA-DMA	NM_006120.3	NM_006120.3:380	Endogenous	1020.05	892.76	930.95	775.02	1741.72	1258.01	791.69	736.73	914.99	707.96
HLA-DMB	NM_002118.3	NM_002118.3:20	Endogenous	816.25	747.71	649.26	689.43	1108.17	909.49	689.51	706.68	760.89	591.29
HLA-DOB	NM_002120.3	NM_002120.3:230	Endogenous	95.46	56.22	152.3	78.56	364.67	164.94	217.27	91.34	89.31	66.25
HLA-DPA1	NM_033554.2	NM_033554.2:857	Endogenous	4855.69	3613.75	4053.6	3271.26	8726.01	5738.39	3494.16	3100.75	4333.29	2339.44
HLA-DPB1	NM_002121.4	NM_002121.4:931	Endogenous	5331.93	4079.25	3852.07	3096.56	6774.2	4426.33	2307.62	2004.67	4260.62	2343.4
HLA-DQA1	NM_002122.3	NM_002122.3:261	Endogenous	3569.63	2608.56	20	20	20	20	1411.75	1023.97	20	20
HLA-DQB1	NM_002123.3	NM_002123.3:384	Endogenous	887.05	730.85	20	20	20	20	924.63	817.25	20	20
HLA-DRA	NM_019111.3	NM_019111.3:335	Endogenous	12236.3	10361.1	11432.5	10727.2	19808.8	14290.1	8489.37	8400.86	10947.5	7602.69
HLA-DRB1	NM_002124.2	NM_002124.2:104	Endogenous	128.71	116.94	108.78	130.15	35.92	38.21	117.07	164.65	268.81	170.07
HLA-DRB3	NM_022555.3	NM_022555.3:698	Endogenous	4826.73	4097.24	4748.67	3698.05	6828.62	5127.09	3490.2	3898.77	4817.49	3190.78
HRAS	NM_005343.2	NM_005343.2:396	Endogenous	39.69	32.61	50.38	37.52	37.01	30.75	27.78	34.85	28.02	22.74
ICAM1	NM_000201.2	NM_000201.2:2253	Endogenous	156.6	299.08	105.35	345.89	104.5	235.76	125	258.4	101.57	194.79
ICAM2	NM_000873.3	NM_000873.3:415	Endogenous	473.02	357.55	423.68	328.3	375.56	285.15	426.6	326.9	457.93	293.67
ICAM3	NM_002162.3	NM_002162.3:1225	Endogenous	1579.95	1777.64	1387.84	1426.93	1492.43	1477.93	1596.28	1820.79	1389.56	1547.43
ICAM4	NM_001039132.1	NM_001039132.1:463	Endogenous	53.63	61.84	27.48	25.79	25.04	22.36	29.76	25.24	65.67	29.66
ICAM5	NM_003259.3	NM_003259.3:327	Endogenous	20	20	20	20	20	20	20	20	20	20
ICOS	NM_012092.2	NM_012092.2:640	Endogenous	99.75	66.34	160.31	186.43	60.96	80.14	113.1	70.91	122.58	101.84
ICOSLG	NM_015259.4	NM_015259.4:1190	Endogenous	89.03	73.08	98.48	96.14	112.12	68.03	91.27	62.5	60.42	41.53
IDO1	NM_002164.3	NM_002164.3:50	Endogenous	20	20	20	20	23.95	20	20	20	21.01	20
IFI16	NM_005531.1	NM_005531.1:2255	Endogenous	559.9	646.52	430.55	513.55	485.5	539.55	445.45	521.6	489.45	573.49
IFI35	NM_005533.3	NM_005533.3:415	Endogenous	130.86	115.81	83.59	117.25	99.06	99.71	88.3	116.58	80.55	89.98
IFIH1	NM_022168.2	NM_022168.2:185	Endogenous	115.84	97.82	103.06	100.83	81.64	79.21	99.21	98.55	107.7	83.06
IFIT2	NM_001547.4	NM_001547.4:1995	Endogenous	58.99	26.99	103.06	36.35	104.5	69.89	48.61	28.84	186.5	79.1
IFITM1	NM_003641.3	NM_003641.3:482	Endogenous	5256.84	3169.62	6565.92	3934.9	3460.58	3178.57	3421.74	3157.23	5032.01	4147.91
IFNA1/13	NM_024013.1	NM_024013.1:585	Endogenous	20	20	20	20	20	20	20	20	20	20
IFNA2	NM_000605.3	NM_000605.3:611	Endogenous	20	20	20	20	20	20	20	20	20	20
IFNAR1	NM_000629.2	NM_000629.2:3123	Endogenous	105.12	132.68	111.07	102.01	93.62	116.48	84.33	137.01	91.06	148.32
IFNAR2	NM_000874.3	NM_000874.3:631	Endogenous	645.71	752.21	683.62	715.22	616.13	839.61	620.06	713.89	626.05	798.93
IFNB1	NM_002176.2	NM_002176.2:610	Endogenous	20	20	20	20	20	20	20	20	20	20
IFNG	NM_000619.2	NM_000619.2:970	Endogenous	48.27	22.49	54.96	20	20	20	20	20	52.54	24.72
IFNGR1	NM_000416.1	NM_000416.1:1140	Endogenous	1332.18	2571.46	1228.68	2151.53	1125.59	2481.54	1181.59	2844.75	1240.71	1861.86
IGF2R	NM_000876.1	NM_000876.1:2605	Endogenous	234.9	264.23	207.26	281.4	194.85	319.63	325.41	320.89	253.92	352
IKBKAP	NM_003640.3	NM_003640.3:1130	Endogenous	72.94	68.59	77.87	87.94	78.38	64.3	89.29	86.53	76.18	86.02
IKBKB	NM_001556.1	NM_001556.1:1995	Endogenous	175.91	185.52	148.86	133.66	136.07	150.03	192.47	161.05	186.5	190.83
IKBKE	NM_014002.2	NM_014002.2:2470	Endogenous	294.97	293.46	312.61	323.61	277.59	337.33	316.48	314.88	303.83	304.54
IKBKG	NM_003639.2	NM_003639.2:470	Endogenous	273.51	319.32	297.72	267.33	269.97	278.63	242.07	277.62	258.3	263.01
IKZF1	NM_006060.3	NM_006060.3:4485	Endogenous	421.53	328.32	427.12	362.3	321.13	369.02	398.82	362.96	431.67	429.13
IKZF2	NM_016260.2	NM_016260.2:870	Endogenous	39.69	24.74	80.16	49.24	75.11	51.25	76.39	44.47	70.05	40.54
IKZF3	NM_183232.2	NM_183232.2:1176	Endogenous	341.09	223.75	586.28	294.3	849.09	410.02	400.81	231.95	406.27	264.99
IL10	NM_000572.2	NM_000572.2:230	Endogenous	20	31.48	20	35.17	20	27.02	20	30.05	20	28.67
IL10RA	NM_001558.2	NM_001558.2:150	Endogenous	2271.78	2870.54	2630.26	1988.55	2163	2307.28	2329.44	2221	2357.96	1802.54
IL11RA	NM_147162.1	NM_147162.1:400	Endogenous	98.68	38.23	128.25	77.38	101.24	61.5	94.25	38.46	123.46	76.14
IL12A	NM_000882.2	NM_000882.2:775	Endogenous	20	20	20	20	20	20	20	26.44	20	20
IL12B	NM_002187.2	NM_002187.2:1435	Endogenous	20	20	20	20	20	20	20	20	20	20
IL12RB1	NM_005535.1	NM_005535.1:225	Endogenous	216.67	157.41	281.69	127.8	188.32	132.32	151.79	117.78	232.03	142.38
IL13	NM_002188.2	NM_002188.2:516	Endogenous	20	20	20	20	20	20	20	20	20	20
IL13RA1	NM_001560.2	NM_001560.2:1230	Endogenous	425.82	644.27	306.88	452.58	318.95	400.7	404.78	483.14	457.06	444.95
IL15	NM_172174.1	NM_172174.1:1685	Endogenous	111.55	80.96	75.58	71.52	46.81	77.34	42.66	60.09	71.8	82.07
IL16	NM_004513.4	NM_004513.4:1262	Endogenous	1198.1	1055.79	1450.82	918.06	1441.27	1084.68	1502.03	1075.65	1408.82	1036.24
IL17A	NM_002190.2	NM_002190.2:240	Endogenous	20	20	20	20	20	20	20	20	20	20
IL17B	NM_014443.2	NM_014443.2:177	Endogenous	20	20	20	20	20	20	20	20	20	20
IL17F	NM_052872.3	NM_052872.3:210	Endogenous	20	20	20	20	20	20	20	20	20	20
IL18	NM_001562.2	NM_001562.2:48	Endogenous	110.48	183.27	95.04	161.8	92.53	132.32	78.38	104.56	59.54	50.43
IL18R1	NM_003855.2	NM_003855.2:2025	Endogenous	51.49	40.48	105.35	48.07	48.99	48.46	73.42	33.65	100.69	78.11
IL18RAP	NM_003853.2	NM_003853.2:2412	Endogenous	76.16	114.69	109.93	44.55	58.78	65.23	76.39	56.49	115.58	76.14
IL19	NM_013371.3	NM_013371.3:1030	Endogenous	20	20	20	20	20	20	20	20	20	20
IL1A	NM_000575.3	NM_000575.3:1085	Endogenous	20	20	20	20	20	20	20	20	20	20
IL1B	NM_000576.2	NM_000576.2:840	Endogenous	189.85	562.19	561.09	2299.26	87.09	1240.31	61.51	330.51	91.06	202.7
IL1R1	NM_000877.2	NM_000877.2:4295	Endogenous	20	20	20	20	20	20	20	20	20	21.75
IL1R2	NM_173343.1	NM_173343.1:113	Endogenous	42.9	124.81	35.5	69.18	31.57	85.73	33.73	66.1	61.29	111.73
IL1RAP	NM_002182.2	NM_002182.2:460	Endogenous	74.01	123.68	75.58	110.21	71.85	110.89	100.2	109.37	94.56	105.8
IL1RL1	NM_016232.4	NM_016232.4:700	Endogenous	20	20	20	20	20	20	20	20	20	20
IL1RL2	NM_003854.2	NM_003854.2:595	Endogenous	20	20	20	20	20	20	20	20	20	20
IL1RN	NM_000577.3	NM_000577.3:480	Endogenous	328.22	544.2	199.24	644.87	162.2	492.02	191.47	548.04	202.26	537.89
IL2	NM_000586.2	NM_000586.2:300	Endogenous	20	20	20	20	20	20	20	20	20	20
IL20	NM_018724.3	NM_018724.3:292	Endogenous	20	20	20	20	20	20	20	20	20	20
IL21	NM_021803.2	NM_021803.2:65	Endogenous	20	20	20	20	20	20	20	20	20	20
IL21R	NM_021798.2	NM_021798.2:2080	Endogenous	79.37	59.59	103.06	64.49	113.21	68.03	76.39	54.08	96.31	74.16
IL22	NM_020525.4	NM_020525.4:319	Endogenous	20	20	20	20	20	20	20	20	20	20
IL22RA2	NM_181310.1	NM_181310.1:290	Endogenous	20	20	20	20	20	20	20	20	20	20
IL23A	NM_016584.2	NM_016584.2:411	Endogenous	26.82	20	54.96	20	32.66	20	45.64	20	42.9	22.74
IL23R	NM_144701.2	NM_144701.2:710	Endogenous	20	20	20	20	20	20	20	20	20	20
IL26	NM_018402.1	NM_018402.1:80	Endogenous	20	20	20	20	20	20	20	20	20	20
IL27	NM_145659.3	NM_145659.3:143	Endogenous	20	20	20	20	20	20	20	20	20	20
IL28A	NM_172138.1	NM_172138.1:589	Endogenous	20	20	20	20	20	20	20	20	20	20
IL28A/B	NM_172139.2	NM_172139.2:104	Endogenous	20	20	20	20	20	20	20	20	20	20
IL29	NM_172140.1	NM_172140.1:233	Endogenous	20	20	20	20	20	20	20	20	20	20
IL2RA	NM_000417.1	NM_000417.1:1000	Endogenous	79.37	39.35	101.91	96.14	114.3	82	85.32	50.48	83.18	73.17
IL2RB	NM_000878.2	NM_000878.2:1980	Endogenous	655.36	553.19	977.9	402.17	608.51	534.89	528.79	427.85	1029.69	697.09
IL2RG	NM_000206.1	NM_000206.1:595	Endogenous	2116.25	1217.7	2630.26	1503.14	1854.93	1323.24	1858.2	1377.31	2117.18	1497.01
IL3	NM_000588.3	NM_000588.3:130	Endogenous	20	20	20	20	20	20	20	20	20	20
IL32	NM_001012633.1	NM_001012633.1:758	Endogenous	953.55	914.12	1833.28	1018.9	951.41	816.31	851.22	1936.16	1034.95	1124.24
IL4	NM_000589.2	NM_000589.2:625	Endogenous	20	20	20	20	20	20	22.82	20	20	20
IL4R	NM_000418.2	NM_000418.2:705	Endogenous	651.07	820.8	763.77	807.85	1025.44	862.9	949.44	977.1	586.65	889.9
IL5	NM_000879.2	NM_000879.2:105	Endogenous	20	20	20	20	20	20	20	20	20	20
IL6	NM_000600.1	NM_000600.1:220	Endogenous	20	20	20	23.45	20	20	20	20	20	20
IL6R	NM_000565.2	NM_000565.2:993	Endogenous	589.93	663.38	479.79	555.76	561.7	752.94	564.5	746.34	528.86	639.74
IL6ST	NM_002184.2	NM_002184.2:2505	Endogenous	589.93	631.9	731.71	789.09	502.92	594.53	833.36	699.47	850.2	896.82
IL7	NM_000880.2	NM_000880.2:38	Endogenous	20	20	20	20	31.57	20	20	20	20	20
IL7R	NM_002185.2	NM_002185.2:1610	Endogenous	2581.76	1150.24	3789.09	1800.95	1777.64	1047.41	4931.71	2273.88	3299.22	1874.72
IL8	NM_000584.2	NM_000584.2:25	Endogenous	2667.57	4033.15	3485.64	18484.4	1035.23	7843.46	676.61	1877.27	828.31	662.48
IL9	NM_000590.1	NM_000590.1:300	Endogenous	20	20	20	20	20	20	20	20	20	20
ILF3	NM_001137673.1	NM_001137673.1:730	Endogenous	1268.89	1110.89	1361.51	1186.57	1224.65	1094.94	1263.93	852.1	1237.21	1090.62
IRAK1	NM_001569.3	NM_001569.3:1995	Endogenous	274.59	299.08	222.15	263.81	217.71	247.87	232.15	248.78	234.66	211.6
IRAK2	NM_001570.3	NM_001570.3:1285	Endogenous	37.54	25.86	62.98	39.86	68.58	49.39	58.53	54.08	39.4	41.53
IRAK3	NM_007199.1	NM_007199.1:1735	Endogenous	96.53	155.16	51.53	133.66	78.38	148.17	112.11	175.47	100.69	195.78
IRAK4	NM_016123.1	NM_016123.1:2175	Endogenous	294.97	291.21	328.64	273.19	289.56	261.85	280.76	292.05	323.09	314.43
IRF1	NM_002198.1	NM_002198.1:510	Endogenous	626.4	489.1	577.12	665.98	441.96	392.31	452.4	385.79	490.33	329.26
IRF3	NM_001571.5	NM_001571.5:1303	Endogenous	159.82	127.05	217.57	128.97	180.7	155.62	140.88	137.01	195.26	161.17
IRF4	NM_002460.1	NM_002460.1:325	Endogenous	211.3	149.54	306.88	239.19	345.08	210.6	155.76	111.77	222.4	153.26
IRF5	NM_002200.3	NM_002200.3:1845	Endogenous	248.84	336.19	167.18	192.29	197.03	290.74	156.75	245.18	152.35	187.87
IRF7	NM_001572.3	NM_001572.3:1763	Endogenous	437.62	414.9	367.57	309.54	275.41	275.83	257.95	352.14	492.96	414.3
IRF8	NM_002163.2	NM_002163.2:253	Endogenous	418.32	507.1	298.87	526.45	703.22	620.62	434.54	505.97	407.15	378.7
IRGM	NM_001145805.1	NM_001145805.1:1412	Endogenous	20	20	20	20	20	20	20	20	20	20
ITGA2B	NM_000419.3	NM_000419.3:740	Endogenous	94.39	129.3	421.39	314.23	263.43	237.62	494.06	352.14	225.03	198.74
ITGA4	NM_000885.4	NM_000885.4:975	Endogenous	429.04	331.69	416.81	335.33	382.09	398.84	536.72	374.97	521.85	320.36
ITGA5	NM_002205.2	NM_002205.2:925	Endogenous	692.9	961.34	600.02	736.33	411.48	498.54	635.93	818.45	632.18	707.96
ITGA6	NM_000210.1	NM_000210.1:3065	Endogenous	244.55	118.06	474.07	362.3	244.93	244.15	338.3	215.13	355.49	408.36
ITGAE	NM_002208.4	NM_002208.4:3405	Endogenous	190.92	282.22	177.49	213.39	188.32	184.51	215.28	240.37	183	226.43
ITGAL	NM_002209.2	NM_002209.2:3905	Endogenous	1371.86	1208.71	1738.24	1093.94	854.53	963.54	853.2	862.92	1400.07	1077.77
ITGAM	NM_000632.3	NM_000632.3:515	Endogenous	882.75	1714.68	629.8	1279.19	541.02	1300.88	785.74	1575.61	828.31	1576.11
ITGAX	NM_000887.3	NM_000887.3:700	Endogenous	1612.13	2109.34	839.35	1227.6	1260.57	1918.7	1208.37	1593.64	1443.85	1871.75
ITGB1	NM_033666.2	NM_033666.2:2000	Endogenous	1773.02	1483.06	1934.05	1276.85	1347.65	1157.37	1419.69	1356.88	1708.28	1367.48
ITGB2	NM_000211.2	NM_000211.2:520	Endogenous	6177.14	8731.93	4093.68	6859.1	3731.63	6721.5	4867.23	8399.66	4487.4	6379.58
ITLN1	NM_017625.2	NM_017625.2:975	Endogenous	20	20	20	20	20	20	20	20	20	20
ITLN2	NM_080878.2	NM_080878.2:135	Endogenous	20	20	20	20	20	20	20	20	20	20
JAK1	NM_002227.1	NM_002227.1:285	Endogenous	1247.44	1071.53	1689	1185.39	1306.29	1146.19	1273.85	1134.54	1541.04	1293.32
JAK2	NM_004972.2	NM_004972.2:455	Endogenous	724.01	693.74	459.18	483.07	506.19	483.64	373.03	477.13	514.85	438.03
JAK3	NM_000215.2	NM_000215.2:1715	Endogenous	592.08	718.48	657.28	827.78	414.75	758.53	500.02	682.64	588.4	962.08
KCNJ2	NM_000891.2	NM_000891.2:620	Endogenous	78.3	60.72	20	32.83	43.54	54.05	37.7	80.52	49.03	101.84
KIR3DL1	NM_013289.2	NM_013289.2:1691	Endogenous	20	20	36.64	20	22.86	20	20	20	53.41	40.54
KIR3DL2	NM_006737.2	NM_006737.2:884	Endogenous	41.83	38.23	35.5	24.62	48.99	32.62	20	20	35.9	20
KIR3DL3	NM_153443.3	NM_153443.3:539	Endogenous	20	20	20	20	20	20	20	20	20	20
KIR_Activating_Subgroup_1	NM_001083539.1	NM_001083539.1:1146	Endogenous	20	38.23	28.63	20	20	20	26.79	37.26	20	21.75
KIR_Activating_Subgroup_2	NM_014512.1	NM_014512.1:718	Endogenous	28.96	44.98	37.79	20	20	20	20	20	26.27	20
KIR_Inhibiting_Subgroup_1	NM_014218.2	NM_014218.2:872	Endogenous	34.32	47.22	58.4	23.45	38.1	20	32.74	26.44	83.18	48.45
KIR_Inhibiting_Subgroup_2	NM_014511.3	NM_014511.3:592	Endogenous	20	42.73	44.66	20	34.83	22.36	20.83	20	44.66	34.61
KIT	NM_000222.2	NM_000222.2:2644	Endogenous	20	20	20	20	20	20	20	20	20	20
KLRAP1	NR_028045.1	NR_028045.1:414	Endogenous	50.41	35.98	33.21	20	21.77	20	20	20	27.14	26.7
KLRB1	NM_002258.2	NM_002258.2:85	Endogenous	956.76	782.57	1305.4	568.66	880.66	560.98	1178.61	674.23	1213.57	799.92
KLRC1	NM_002259.3	NM_002259.3:335	Endogenous	45.05	44.98	83.59	31.66	32.66	32.62	34.72	24.04	50.78	25.71
KLRC2	NM_002260.3	NM_002260.3:942	Endogenous	33.25	38.23	82.45	32.83	29.39	38.21	34.72	20	116.45	64.27
KLRC3	NM_007333.2	NM_007333.2:598	Endogenous	70.79	58.47	214.13	80.9	123.01	76.41	87.3	39.66	226.78	135.46
KLRC4	NM_013431.2	NM_013431.2:276	Endogenous	120.13	84.33	131.68	41.04	70.76	74.55	93.26	60.09	180.37	126.56
KLRD1	NM_002262.3	NM_002262.3:542	Endogenous	448.35	496.98	611.48	249.74	268.88	270.24	219.25	235.56	640.06	473.62
KLRF1	NM_016523.1	NM_016523.1:275	Endogenous	102.97	113.56	306.88	109.04	210.09	180.78	94.25	116.58	382.63	273.89
KLRF2	NM_001190765.1	NM_001190765.1:535	Endogenous	20	20	20	20	20	20	20	20	20	20
KLRG1	NM_005810.3	NM_005810.3:65	Endogenous	148.02	120.31	308.03	124.28	113.21	90.39	221.24	141.82	236.41	164.14
KLRG2	NM_198508.2	NM_198508.2:1347	Endogenous	20	20	20	20	20	20	20	20	20	20
KLRK1	NM_007360.1	NM_007360.1:760	Endogenous	805.53	669.01	967.6	443.2	566.06	408.15	802.61	448.29	1032.32	681.27
LAG3	NM_002286.5	NM_002286.5:1735	Endogenous	122.28	87.7	106.49	39.86	58.78	34.48	64.49	38.46	87.56	55.37
LAIR1	NM_002287.3	NM_002287.3:1195	Endogenous	574.92	835.41	567.96	773.85	302.62	770.65	365.09	793.21	534.99	840.46
LAMP3	NM_014398.3	NM_014398.3:1400	Endogenous	20	20	20	20	20	20	20	20	20	20
LCK	NM_005356.2	NM_005356.2:1260	Endogenous	1017.9	576.81	1394.71	731.64	842.56	587.07	989.12	568.47	1059.46	708.95
LCP2	NM_005565.3	NM_005565.3:1210	Endogenous	2532.42	2378.06	2417.28	2219.53	1875.61	2364.13	2218.33	2027.5	2384.23	2019.08
LEF1	NM_016269.3	NM_016269.3:1165	Endogenous	896.7	386.79	1272.19	779.71	1048.3	629.01	1156.78	703.08	1116.38	970.98
LGALS3	NM_001177388.1	NM_001177388.1:495	Endogenous	1400.82	1969.91	766.06	1353.06	644.44	1179.73	949.44	1651.33	839.69	1152.91
LIF	NM_002309.3	NM_002309.3:1240	Endogenous	20	20	20	20	20	20	20	20	20	20
LILRA1	NM_006863.1	NM_006863.1:1719	Endogenous	201.65	293.46	136.27	274.36	178.53	347.58	201.4	365.36	183	418.25
LILRA2	NM_006866.2	NM_006866.2:317	Endogenous	742.24	1150.24	419.1	945.03	457.2	878.74	681.57	1180.21	589.27	1131.16
LILRA3	NM_006865.3	NM_006865.3:1123	Endogenous	214.52	575.68	585.14	1157.25	124.1	430.52	648.83	1710.22	419.41	1217.18
LILRA4	NM_012276.3	NM_012276.3:1577	Endogenous	20	20	20	20	79.47	34.48	20.83	20	21.89	20
LILRA5	NM_181879.2	NM_181879.2:545	Endogenous	1991.83	4120.85	1292.8	2805.78	1116.88	3566.23	1994.11	4554.97	1204.81	3082.01
LILRA6	NM_024318.2	NM_024318.2:1900	Endogenous	780.86	1610.11	261.08	510.04	287.38	885.27	270.84	611.74	279.31	745.54
LILRB1	NM_001081637.1	NM_001081637.1:2332	Endogenous	523.43	756.71	275.97	563.97	336.37	595.46	295.64	633.37	329.22	966.03
LILRB2	NM_005874.1	NM_005874.1:595	Endogenous	636.06	1076.03	361.85	790.26	373.38	840.54	643.87	1277.56	492.08	817.72
LILRB3	NM_006864.2	NM_006864.2:2235	Endogenous	305.69	386.79	176.34	408.03	224.25	412.81	313.5	578.08	246.92	414.3
LILRB4	NM_001081438.1	NM_001081438.1:1825	Endogenous	239.19	413.77	140.85	391.61	165.46	393.24	252.98	674.23	151.48	449.89
LILRB5	NM_001081442.1	NM_001081442.1:327	Endogenous	20	20	20	20	20	20	20	20	20	20
LITAF	NM_004862.3	NM_004862.3:1000	Endogenous	1245.3	1592.12	1684.42	1377.68	1284.52	1546.89	1159.76	1830.4	1267.85	1386.26
LTA	NM_000595.2	NM_000595.2:885	Endogenous	99.75	44.98	76.72	76.21	132.81	72.69	106.15	46.87	110.32	87.01
LTB4R	NM_181657.3	NM_181657.3:2400	Endogenous	301.4	609.41	277.11	384.58	203.56	480.84	380.97	602.12	293.32	502.3
LTB4R2	NM_019839.4	NM_019839.4:1250	Endogenous	96.53	106.82	111.07	79.73	84.91	86.66	99.21	50.48	95.44	78.11
LTBR	NM_002342.1	NM_002342.1:1435	Endogenous	224.17	496.98	167.18	340.02	162.2	369.95	216.28	467.52	177.74	358.93
LTF	NM_002343.2	NM_002343.2:590	Endogenous	96.53	201.26	249.63	174.7	131.72	95.05	1222.26	2049.14	228.53	137.44
LY96	NM_015364.2	NM_015364.2:360	Endogenous	275.66	492.48	187.79	378.72	206.83	363.43	171.63	336.52	183.87	386.61
MAF	NM_005360.4	NM_005360.4:2198	Endogenous	31.11	35.98	45.8	55.11	20	22.36	23.81	20	38.53	42.52
MALT1	NM_006785.2	NM_006785.2:909	Endogenous	425.82	338.44	562.24	416.24	465.91	426.79	530.77	399.01	486.83	416.27
MAP4K1	NM_007181.3	NM_007181.3:780	Endogenous	477.31	286.72	541.63	341.2	474.62	349.45	365.09	248.78	431.67	292.68
MAP4K2	NM_004579.2	NM_004579.2:1610	Endogenous	340.02	227.12	408.8	291.95	334.19	242.28	344.26	239.17	343.23	185.89
MAP4K4	NM_004834.3	NM_004834.3:3315	Endogenous	425.82	552.07	367.57	503	389.71	525.57	478.19	527.61	390.51	464.72
MAPK1	NM_138957.2	NM_138957.2:430	Endogenous	1082.26	1252.56	999.66	1064.63	895.9	1081.89	1015.91	1272.75	1047.21	1187.52
MAPK11	NM_002751.5	NM_002751.5:1310	Endogenous	20	20	20	20	22.86	23.3	20	20	20	24.72
MAPK14	NM_001315.1	NM_001315.1:450	Endogenous	515.92	865.77	392.76	730.47	471.35	749.22	612.12	898.98	598.03	1068.87
MAPKAPK2	NM_004759.3	NM_004759.3:710	Endogenous	217.74	206.89	160.31	182.91	158.93	178.92	212.31	188.69	185.63	169.08
MARCO	NM_006770.3	NM_006770.3:1434	Endogenous	152.31	385.66	58.4	212.22	66.4	317.76	20	117.78	119.08	319.37
MASP1	NM_139125.3	NM_139125.3:35	Endogenous	20	20	20	20	20	20	20	20	20	20
MASP2	NM_139208.1	NM_139208.1:330	Endogenous	20	20	20	20	20	20	20	20	20	20
MBL2	NM_000242.2	NM_000242.2:1756	Endogenous	20	20	20	20	20	20	20	20	20	20
MBP	NM_002385.2	NM_002385.2:132	Endogenous	346.45	337.31	486.66	309.54	376.65	373.68	315.49	340.12	364.25	343.11
MCL1	NM_021960.3	NM_021960.3:1260	Endogenous	4791.33	6842.97	3486.79	6815.72	3172.1	4836.35	4035.85	4708.81	3611.81	3768.22
MIF	NM_002415.1	NM_002415.1:319	Endogenous	769.06	627.4	888.59	748.05	808.81	772.51	674.63	746.34	823.93	807.83
MME	NM_000902.2	NM_000902.2:5059	Endogenous	20	38.23	20	20	20	49.39	26.79	81.73	35.9	44.49
MR1	NM_001531.2	NM_001531.2:7695	Endogenous	91.17	68.59	81.3	52.76	109.95	95.98	86.31	69.71	89.31	83.06
MRC1	NM_002438.2	NM_002438.2:525	Endogenous	20	20	20	20	20	20	20	20	20	20
MS4A1	NM_152866.2	NM_152866.2:620	Endogenous	345.38	266.48	674.46	410.37	705.4	301.92	689.51	282.43	471.94	265.98
MSR1	NM_002445.3	NM_002445.3:326	Endogenous	83.66	188.9	54.96	36.35	41.37	50.32	46.63	33.65	60.42	28.67
MUC1	NM_001018017.1	NM_001018017.1:725	Endogenous	20	20	20	20	20	20	20	20	20	20
MX1	NM_002462.2	NM_002462.2:1485	Endogenous	587.79	308.08	551.93	337.68	452.85	287.94	570.46	397.81	611.16	327.28
MYD88	NM_002468.3	NM_002468.3:2145	Endogenous	1982.18	2830.06	1529.83	2285.19	1361.81	2292.37	1358.18	2281.09	1646.98	2277.15
NCAM1	NM_000615.5	NM_000615.5:1620	Endogenous	28.96	57.34	75.58	20	37.01	40.07	34.72	32.45	76.18	57.35
NCF4	NM_000631.4	NM_000631.4:210	Endogenous	325	626.28	387.04	736.33	254.73	575.89	359.14	778.79	352.86	783.11
NCR1	NM_004829.5	NM_004829.5:602	Endogenous	68.65	89.95	150.01	57.45	118.65	82.94	81.35	75.72	224.15	128.54
NFATC1	NM_172389.1	NM_172389.1:1984	Endogenous	169.47	138.3	210.7	143.04	290.65	166.8	208.34	144.22	156.73	140.41
NFATC2	NM_012340.3	NM_012340.3:1815	Endogenous	381.85	236.12	461.47	322.44	418.01	299.13	383.94	210.32	472.82	336.18
NFATC3	NM_004555.2	NM_004555.2:2190	Endogenous	486.96	401.4	698.5	420.93	499.66	407.22	569.46	378.58	588.4	426.16
NFIL3	NM_005384.2	NM_005384.2:1795	Endogenous	217.74	559.94	194.66	527.62	81.64	517.18	134.93	237.96	131.34	156.23
NFKB1	NM_003998.2	NM_003998.2:1675	Endogenous	175.91	190.02	140.85	167.67	170.91	178.92	170.64	189.89	170.74	224.45
NFKB2	NM_002502.2	NM_002502.2:825	Endogenous	338.94	399.15	318.33	433.82	230.78	262.78	360.13	300.46	226.78	267.96
NFKBIA	NM_020529.1	NM_020529.1:945	Endogenous	3169.55	4041.02	3194.79	8555.7	1960.52	3282.94	2057.61	4330.23	1776.57	2018.09
NFKBIZ	NM_001005474.1	NM_001005474.1:2030	Endogenous	759.41	1104.14	806.14	1633.29	350.52	1384.74	388.9	777.59	419.41	508.23
NLRP3	NM_001079821.2	NM_001079821.2:415	Endogenous	261.72	444.13	167.18	572.18	152.4	328.01	245.05	293.25	193.51	233.35
NOD1	NM_006092.1	NM_006092.1:3285	Endogenous	96.53	83.2	101.91	64.49	97.97	85.73	99.21	76.92	134.84	93.93
NOD2	NM_022162.1	NM_022162.1:4080	Endogenous	215.59	339.56	140.85	295.47	181.79	300.99	245.05	417.04	261.8	410.34
NOS2	NM_000625.4	NM_000625.4:605	Endogenous	20	20	20	20	20	20	20	20	20	20
NOTCH1	NM_017617.3	NM_017617.3:735	Endogenous	143.73	156.29	129.39	161.8	134.98	142.57	155.76	169.46	157.61	178.97
NOTCH2	NM_024408.3	NM_024408.3:2842	Endogenous	926.73	960.22	658.42	976.69	870.86	1203.03	1010.95	1132.13	954.39	1099.52
NT5E	NM_002526.2	NM_002526.2:1214	Endogenous	41.83	22.49	27.48	31.66	20	20	96.23	58.89	45.53	30.65
PAX5	NM_016734.1	NM_016734.1:2288	Endogenous	51.49	26.99	123.67	91.45	329.84	136.98	80.36	62.5	45.53	45.48
PDCD1	NM_005018.1	NM_005018.1:175	Endogenous	25.74	20	42.37	23.45	64.23	29.82	30.75	31.25	32.4	20.76
PDCD1LG2	NM_025239.3	NM_025239.3:235	Endogenous	20	20	20	20	20	20	20	20	20	20
PDCD2	NM_144781.2	NM_144781.2:288	Endogenous	302.47	229.37	282.84	232.15	283.03	230.17	312.51	305.27	276.69	303.55
PDGFB	NM_033016.2	NM_033016.2:1480	Endogenous	20	20	20	20	20	20	20	20	20	20
PDGFRB	NM_002609.3	NM_002609.3:840	Endogenous	23.6	20	25.19	20	20	20	20	20	23.64	24.72
PECAM1	NM_000442.3	NM_000442.3:1365	Endogenous	2786.63	3574.4	1865.34	2296.92	2009.51	2632.5	2170.71	3204.1	2239.76	2489.74
PIGR	NM_002644.2	NM_002644.2:215	Endogenous	20	20	20	20	20	20	20	20	20	20
PLA2G2A	NM_000300.2	NM_000300.2:715	Endogenous	20	20	20	20	20	20	20	20	20	20
PLA2G2E	NM_014589.1	NM_014589.1:266	Endogenous	20	20	20	20	20	20	20	20	20	20
PLAU	NM_002658.2	NM_002658.2:793	Endogenous	20	20	20	20	20	20	20	20	20	20
PLAUR	NM_001005376.1	NM_001005376.1:440	Endogenous	344.31	679.13	325.2	1132.63	193.77	634.6	271.83	484.34	255.67	320.36
PML	NM_002675.3	NM_002675.3:281	Endogenous	493.4	356.43	427.12	331.82	340.72	315.9	375.01	308.87	401.9	296.63
POU2F2	NM_002698.2	NM_002698.2:908	Endogenous	529.87	618.41	424.83	445.55	502.92	524.64	357.15	560.06	488.58	494.39
PPARG	NM_015869.3	NM_015869.3:1035	Endogenous	20	20	20	20	20	20	20	20	20	20
PPBP	NM_002704.2	NM_002704.2:330	Endogenous	939.6	2062.11	3860.08	2361.41	3837.22	3316.49	10256.3	6319.27	5939.12	4417.85
PRDM1	NM_001198.3	NM_001198.3:798	Endogenous	227.39	304.71	383.6	569.83	128.45	290.74	242.07	270.41	260.93	368.81
PRF1	NM_005041.3	NM_005041.3:2120	Endogenous	2018.64	2466.89	3618.47	1464.45	1403.17	1089.34	1278.81	1121.32	3061.06	2050.72
PRKCD	NM_006254.3	NM_006254.3:2165	Endogenous	1013.61	1450.45	634.38	1115.04	727.17	1135.94	924.63	1521.53	771.39	1082.71
PSMB10	NM_002801.2	NM_002801.2:221	Endogenous	1284.98	1089.52	1240.13	1059.94	1111.43	1075.37	849.23	1040.79	1277.49	1097.54
PSMB5	NM_001130725.1	NM_001130725.1:716	Endogenous	279.95	312.58	269.1	325.95	242.75	257.19	230.17	322.09	255.67	301.58
PSMB7	NM_002799.2	NM_002799.2:420	Endogenous	828.05	900.63	843.93	969.65	854.53	1029.7	825.42	953.06	811.67	858.26
PSMB8	NM_004159.4	NM_004159.4:1215	Endogenous	1335.39	1198.59	1080.96	1062.28	916.58	997.09	976.22	1229.48	1019.19	1013.49
PSMB9	NM_002800.4	NM_002800.4:455	Endogenous	1379.37	1005.2	1397	970.83	1151.71	1119.16	924.63	909.79	1313.38	1052.06
PSMC2	NM_002803.3	NM_002803.3:446	Endogenous	340.02	394.66	324.06	385.75	302.62	368.08	321.44	377.38	331.85	330.25
PSMD7	NM_002811.3	NM_002811.3:580	Endogenous	596.37	672.38	577.12	755.09	604.16	705.42	579.38	608.13	561.25	565.58
PTAFR	NM_000952.3	NM_000952.3:1035	Endogenous	647.85	1275.05	417.96	1676.67	463.73	924.4	565.49	1281.16	586.65	982.84
PTGER4	NM_000958.2	NM_000958.2:1380	Endogenous	461.22	297.96	372.15	391.61	333.1	328.95	302.59	272.82	372.13	200.72
PTGS2	NM_000963.1	NM_000963.1:495	Endogenous	567.41	2129.57	551.93	1521.9	192.68	2464.77	199.41	716.3	264.43	315.42
PTK2	NM_005607.3	NM_005607.3:1005	Endogenous	97.61	105.69	120.23	105.52	64.23	75.48	186.51	131	106.82	91.96
PTPN2	NM_002828.2	NM_002828.2:185	Endogenous	361.47	499.22	328.64	454.93	489.86	540.48	336.32	499.97	401.02	581.4
PTPN22	NM_015967.4	NM_015967.4:2505	Endogenous	226.32	211.38	243.9	226.29	275.41	244.15	212.31	197.1	246.92	241.26
PTPN6	NM_002831.5	NM_002831.5:1734	Endogenous	1700.08	1940.68	1419.91	1450.38	1587.14	1630.75	1374.05	1719.83	1552.42	1529.64
PTPRC_all	NM_080921.2	NM_080921.2:90	Endogenous	7146.78	7719.99	6551.03	6589.43	5883.74	7077.47	6746.26	7731.43	6684.25	7067.77
PYCARD	NM_013258.3	NM_013258.3:714	Endogenous	407.59	601.54	405.36	533.49	337.46	617.82	326.4	641.78	411.53	609.09
RAF1	NM_002880.2	NM_002880.2:1990	Endogenous	289.6	341.81	270.24	331.82	260.17	281.42	260.92	295.65	293.32	331.24
RAG1	NM_000448.2	NM_000448.2:2300	Endogenous	20	20	20	20	20	20	20	20	20	20
RAG2	NM_000536.3	NM_000536.3:655	Endogenous	20	20	20	20	20	20	20	20	20	20
RARRES3	NM_004585.3	NM_004585.3:640	Endogenous	743.32	430.64	753.47	429.13	469.18	374.61	607.16	468.72	654.94	511.2
RELA	NM_021975.2	NM_021975.2:360	Endogenous	232.76	212.51	237.03	195.81	170.91	195.69	235.13	239.17	200.51	226.43
RELB	NM_006509.2	NM_006509.2:250	Endogenous	80.45	95.57	60.69	100.83	74.02	75.48	84.33	99.75	65.67	83.06
RORC	NM_001001523.1	NM_001001523.1:1350	Endogenous	33.25	20	40.08	20	28.3	20	45.64	20	33.27	20
RUNX1	NM_001754.4	NM_001754.4:635	Endogenous	175.91	247.36	227.87	236.84	169.82	185.44	189.49	185.08	174.24	247.19
S100A8	NM_002964.3	NM_002964.3:115	Endogenous	19193.2	73868.3	12774.6	69920.6	9640.41	49105.3	16782.3	69276.4	11176	60236.2
S100A9	NM_002965.2	NM_002965.2:75	Endogenous	41958.2	146165	30413.5	127158	23996.5	106600	36717.5	142443	29394.4	136889
S1PR1	NM_001400.3	NM_001400.3:1065	Endogenous	585.64	283.34	1124.47	402.17	529.05	367.15	556.57	340.12	724.11	493.4
SELE	NM_000450.2	NM_000450.2:1505	Endogenous	20	20	20	20	20	20	20	20	20	20
SELL	NR_029467.1	NR_029467.1:1585	Endogenous	4209.98	5990.69	2661.18	3375.62	2999.02	4698.44	2713.38	4008.13	3330.74	6075.04
SELPLG	NM_003006.3	NM_003006.3:2297	Endogenous	120.13	125.93	107.64	93.8	80.55	73.62	101.19	123.79	133.09	125.57
SERPING1	NM_000062.2	NM_000062.2:305	Endogenous	121.2	47.22	54.96	36.35	23.95	20	46.63	43.27	79.68	44.49
SH2D1A	NM_001114937.2	NM_001114937.2:495	Endogenous	216.67	124.81	266.8	128.97	164.37	101.57	206.36	115.38	242.54	143.37
SIGIRR	NM_021805.2	NM_021805.2:469	Endogenous	695.05	537.45	927.52	531.14	472.44	465.93	669.67	437.47	709.23	539.87
SKI	NM_003036.2	NM_003036.2:3335	Endogenous	370.05	309.2	501.55	335.33	414.75	301.92	412.71	305.27	423.79	336.18
SLAMF1	NM_003037.2	NM_003037.2:580	Endogenous	32.18	23.61	60.69	28.14	55.52	24.23	53.57	28.84	38.53	35.6
SLAMF6	NM_001184714.1	NM_001184714.1:1032	Endogenous	57.92	39.35	61.83	31.66	92.53	56.84	68.45	49.28	70.92	41.53
SLAMF7	NM_021181.3	NM_021181.3:215	Endogenous	200.58	140.55	185.5	104.35	105.59	87.59	87.3	110.57	162.86	118.65
SLC2A1	NM_006516.2	NM_006516.2:2500	Endogenous	52.56	33.73	75.58	48.07	65.31	32.62	41.67	36.06	69.17	32.63
SMAD3	NM_005902.3	NM_005902.3:4220	Endogenous	250.99	140.55	301.16	194.63	179.61	181.71	295.64	167.06	226.78	202.7
SMAD5	NM_005903.5	NM_005903.5:1044	Endogenous	87.95	96.7	109.93	94.97	131.72	90.39	125	106.96	86.68	64.27
SOCS1	NM_003745.1	NM_003745.1:1025	Endogenous	128.71	149.54	409.94	351.75	105.59	211.53	121.04	116.58	149.73	186.88
SOCS3	NM_003955.3	NM_003955.3:1870	Endogenous	1222.77	4410.94	2284.45	4160.02	452.85	4249.28	521.84	5169.11	467.56	3464.67
SPP1	NM_000582.2	NM_000582.2:760	Endogenous	20	20	20	20	20	20	20	20	20	20
SRC	NM_005417.3	NM_005417.3:1410	Endogenous	113.7	97.82	92.75	111.39	96.88	144.44	120.04	169.46	99.82	104.81
STAT1	NM_007315.2	NM_007315.2:205	Endogenous	1585.31	616.16	1032.87	702.33	941.62	569.37	700.42	626.16	1300.25	791.02
STAT2	NM_005419.2	NM_005419.2:1965	Endogenous	1074.75	869.15	747.74	661.29	755.47	766.92	802.61	749.95	960.52	706.97
STAT3	NM_139276.2	NM_139276.2:4535	Endogenous	799.09	1042.3	791.25	1089.25	720.64	998.95	842.29	1022.77	775.77	1064.91
STAT4	NM_003151.2	NM_003151.2:789	Endogenous	233.83	166.41	330.93	147.73	190.5	116.48	260.92	135.81	316.96	186.88
STAT5A	NM_003152.2	NM_003152.2:3460	Endogenous	256.35	263.1	218.71	184.08	252.55	279.56	248.02	284.84	245.17	289.71
STAT5B	NM_012448.3	NM_012448.3:200	Endogenous	496.62	449.75	565.67	503	349.43	485.5	520.85	474.73	492.96	529.98
STAT6	NM_003153.3	NM_003153.3:2030	Endogenous	2313.61	2649.04	1803.51	2014.35	1850.58	2147.94	2077.45	2186.15	2107.54	2073.46
SYK	NM_003177.3	NM_003177.3:1685	Endogenous	773.35	1177.22	682.47	1164.29	1232.27	1238.44	688.51	1211.45	681.21	1011.52
TAGAP	NM_054114.3	NM_054114.3:169	Endogenous	1523.1	1203.09	1906.57	1235.81	1369.43	917.88	1656.8	1245.11	1921.92	1059.97
TAL1	NM_003189.2	NM_003189.2:4635	Endogenous	42.9	56.22	81.3	55.11	80.55	68.03	101.19	80.52	38.53	47.46
TAP1	NM_000593.5	NM_000593.5:2075	Endogenous	414.03	256.36	282.84	274.36	285.21	212.46	290.68	253.59	309.08	210.61
TAP2	NM_000544.3	NM_000544.3:909	Endogenous	558.83	384.54	580.56	361.13	379.91	328.01	326.4	283.63	466.69	373.76
TAPBP	NM_003190.4	NM_003190.4:1536	Endogenous	2331.85	2112.71	2199.71	1830.27	2266.41	2065	1655.81	1961.4	1696.89	1703.66
TBK1	NM_013254.2	NM_013254.2:1610	Endogenous	173.76	178.78	128.25	133.66	127.36	150.03	127.98	161.05	128.71	143.37
TBX21	NM_013351.1	NM_013351.1:890	Endogenous	284.24	267.6	513	184.08	234.04	174.26	176.59	149.03	502.59	269.94
TCF4	NM_003199.1	NM_003199.1:1455	Endogenous	71.86	65.21	100.77	86.76	625.93	262.78	102.19	55.28	77.05	75.15
TCF7	NM_003202.2	NM_003202.2:2420	Endogenous	1937.13	715.11	2926.84	1444.52	1472.84	1039.96	2326.47	1237.89	2188.97	1831.21
TFRC	NM_003234.1	NM_003234.1:1220	Endogenous	176.98	201.26	150.01	270.85	262.35	222.71	151.79	121.39	133.97	96.9
TGFB1	NM_000660.3	NM_000660.3:1260	Endogenous	2340.43	2490.5	2851.26	2172.64	2024.75	2407.93	2276.86	2607.99	2689.81	2511.49
TGFBI	NM_000358.2	NM_000358.2:2030	Endogenous	1833.08	3006.59	1006.53	2049.52	1219.2	2027.73	1467.31	2443.34	1175.92	1938
TGFBR1	NM_004612.2	NM_004612.2:4280	Endogenous	302.47	351.93	419.1	331.82	322.22	356.9	348.23	347.33	374.75	390.57
TGFBR2	NM_001024847.1	NM_001024847.1:1760	Endogenous	769.06	769.08	875.99	745.71	822.96	742.69	1001.03	836.48	769.64	763.33
THY1	NM_006288.2	NM_006288.2:135	Endogenous	20	20	20	20	20	20	20	20	20	20
TICAM1	NM_014261.1	NM_014261.1:518	Endogenous	225.25	264.23	159.17	196.98	213.36	203.15	187.51	224.74	193.51	229.4
TIGIT	NM_173799.2	NM_173799.2:1968	Endogenous	156.6	103.44	184.36	109.04	168.73	114.62	112.11	79.32	124.33	81.08
TIRAP	NM_148910.2	NM_148910.2:661	Endogenous	41.83	47.22	40.08	28.14	42.45	33.55	41.67	56.49	38.53	33.62
TLR1	NM_003263.3	NM_003263.3:545	Endogenous	608.17	1240.19	511.85	1000.14	537.76	1102.39	596.25	1175.4	614.66	1212.24
TLR2	NM_003264.3	NM_003264.3:180	Endogenous	589.93	1131.13	412.23	980.21	409.3	764.12	456.36	939.84	539.36	863.2
TLR3	NM_003265.2	NM_003265.2:230	Endogenous	30.03	20	26.34	20	20	20	20	20	20	20
TLR4	NM_138554.2	NM_138554.2:2570	Endogenous
TLR5	NM_003268.3	NM_003268.3:215	Endogenous	115.84	238.37	79.01	168.84	71.85	195.69	102.19	194.7	118.2	198.74
TLR7	NM_016562.3	NM_016562.3:4120	Endogenous	101.9	94.45	66.41	104.35	82.73	68.03	40.68	44.47	55.16	65.26
TLR8	NM_016610.2	NM_016610.2:2310	Endogenous	551.32	1036.68	396.2	742.19	363.58	878.74	448.43	935.03	438.67	861.22
TLR9	NM_017442.2	NM_017442.2:985	Endogenous	25.74	20	30.92	20	112.12	54.98	33.73	20	30.65	26.7
TMEM173	NM_198282.1	NM_198282.1:725	Endogenous	977.14	1249.19	795.83	974.34	587.83	967.27	774.83	1124.92	883.47	1054.03
TNF	NM_000594.2	NM_000594.2:1010	Endogenous	204.87	150.67	261.08	286.09	151.31	166.8	150.8	114.17	158.48	144.36
TNFAIP3	NM_006290.2	NM_006290.2:260	Endogenous	951.4	905.13	967.6	1205.33	360.32	459.41	648.83	449.49	463.19	210.61
TNFAIP6	NM_007115.2	NM_007115.2:250	Endogenous	20	32.61	20	43.38	20	28.89	22.82	69.71	20	43.51
TNFRSF10C	NM_003841.3	NM_003841.3:682	Endogenous	135.15	414.9	114.51	263.81	151.31	609.44	154.77	653.8	213.64	647.65
TNFRSF11A	NM_003839.2	NM_003839.2:490	Endogenous	20	20	20	20	20	20	20	20	20	20
TNFRSF13B	NM_012452.2	NM_012452.2:160	Endogenous	20	20	49.24	25.79	148.05	65.23	33.73	20	37.65	20
TNFRSF13C	NM_052945.3	NM_052945.3:789	Endogenous	193.07	158.54	447.73	289.61	863.24	367.15	340.29	173.06	207.51	112.72
TNFRSF14	NM_003820.2	NM_003820.2:916	Endogenous	482.67	380.04	413.38	345.89	388.62	283.29	474.22	394.2	435.17	317.4
TNFRSF17	NM_001192.2	NM_001192.2:635	Endogenous	30.03	20	48.09	25.79	63.14	27.96	20	20	39.4	24.72
TNFRSF1B	NM_001066.2	NM_001066.2:835	Endogenous	1300	1720.3	911.49	1058.76	1018.91	1600.93	980.19	1678.97	1068.22	1141.05
TNFRSF4	NM_003327.2	NM_003327.2:200	Endogenous	35.4	20	40.08	48.07	22.86	31.68	40.68	20	55.16	44.49
TNFRSF8	NM_152942.2	NM_152942.2:2030	Endogenous	87.95	166.41	72.14	49.24	93.62	116.48	68.45	145.42	100.69	120.63
TNFRSF9	NM_001561.4	NM_001561.4:255	Endogenous	20	20	20	20	20	20	20	20	20	20
TNFSF10	NM_003810.2	NM_003810.2:115	Endogenous	1390.1	1241.31	738.58	845.37	849.09	955.16	870.07	1348.46	1259.97	1190.49
TNFSF11	NM_003701.2	NM_003701.2:490	Endogenous	20	20	20	20	20	20	20	20	20	20
TNFSF12	NM_003809.2	NM_003809.2:339	Endogenous	552.39	653.26	468.34	573.35	449.58	560.98	533.75	734.32	503.46	597.22
TNFSF13B	NM_006573.4	NM_006573.4:1430	Endogenous	751.9	1046.8	530.17	941.51	500.74	789.29	669.67	1111.7	679.46	1009.54
TNFSF15	NM_001204344.1	NM_001204344.1:2338	Endogenous	20	20	20	20	20	20	20	20	20	20
TNFSF4	NM_003326.2	NM_003326.2:545	Endogenous	34.32	49.47	35.5	28.14	37.01	50.32	80.36	36.06	64.79	47.46
TNFSF8	NM_001244.3	NM_001244.3:518	Endogenous	136.22	160.79	211.84	148.91	137.16	139.78	209.33	173.06	219.77	160.18
TOLLIP	NM_019009.2	NM_019009.2:1320	Endogenous	245.63	312.58	209.55	232.15	190.5	255.33	226.2	262	260.93	245.22
TP53	NM_000546.2	NM_000546.2:1330	Endogenous	543.81	456.5	461.47	457.27	541.02	490.16	492.08	486.74	533.23	450.88
TRAF1	NM_005658.3	NM_005658.3:3735	Endogenous	181.27	91.07	243.9	147.73	202.47	95.05	170.64	100.95	219.77	167.1
TRAF2	NM_021138.3	NM_021138.3:1325	Endogenous	96.53	60.72	124.81	90.28	131.72	64.3	74.41	73.31	96.31	85.03
TRAF3	NM_145725.1	NM_145725.1:1795	Endogenous	195.21	170.91	207.26	196.98	226.42	210.6	188.5	198.3	184.75	187.87
TRAF4	NM_004295.2	NM_004295.2:1060	Endogenous	54.7	24.74	58.4	35.17	103.41	46.59	53.57	20	59.54	23.73
TRAF5	NM_004619.3	NM_004619.3:400	Endogenous	161.96	107.94	188.94	117.25	291.74	114.62	240.09	85.33	190.88	101.84
TRAF6	NM_145803.1	NM_145803.1:1839	Endogenous	122.28	139.42	199.24	128.97	144.78	130.46	121.04	96.15	152.35	116.68
TYK2	NM_003331.3	NM_003331.3:485	Endogenous	469.8	537.45	421.39	534.66	360.32	452.88	482.16	526.41	424.66	443.96
UBE2L3	NM_198157.1	NM_198157.1:990	Endogenous	209.16	247.36	192.37	221.6	161.11	221.78	198.42	224.74	248.67	271.91
VCAM1	NM_001078.3	NM_001078.3:2535	Endogenous	20	20	20	20	20	20	20	20	20	20
VTN	NM_000638.3	NM_000638.3:1346	Endogenous	20	20	20	20	20	20	20	20	20	20
XBP1	NM_005080.2	NM_005080.2:440	Endogenous	360.4	494.73	368.72	499.48	332.02	509.73	355.17	459.1	401.02	541.85
XCL1	NM_002995.1	NM_002995.1:620	Endogenous	20	20	20	20	20	20	20	20	20	20
XCR1	NM_005283.2	NM_005283.2:700	Endogenous	20	20	20	20	20	20	20	20	20	20
ZAP70	NM_001079.3	NM_001079.3:1175	Endogenous	893.48	523.96	1214.94	633.15	576.94	433.31	804.59	437.47	1071.72	715.87
ZBTB16	NM_006006.4	NM_006006.4:1585	Endogenous	47.19	62.97	71	36.35	67.49	39.14	138.89	44.47	104.2	51.42
ZEB1	NM_001128128.1	NM_001128128.1:1450	Endogenous	63.28	26.99	97.33	65.66	62.05	39.14	64.49	38.46	63.04	43.51
sCTLA4	NM_001037631.1	NM_001037631.1:560	Endogenous	46.12	35.98	73.29	66.83	32.66	42.87	40.68	34.85	51.66	35.6
ABCF1	NM_001090.2	NM_001090.2:850	Housekeeping	224.17	210.26	301.16	250.91	220.98	195.69	245.05	257.19	283.69	222.47
ALAS1	NM_000688.4	NM_000688.4:1615	Housekeeping	121.2	139.42	114.51	105.52	128.45	134.19	128.97	132.2	119.08	142.38
EEF1G	NM_001404.4	NM_001404.4:1150	Housekeeping	13218.8	9730.38	15106	12043.9	16284	12290.3	15958.9	12714.3	12816	11136.6
G6PD	NM_000402.2	NM_000402.2:1155	Housekeeping	537.38	828.67	409.94	661.29	385.36	642.05	480.17	842.49	491.21	682.26
GAPDH	NM_002046.3	NM_002046.3:972	Housekeeping	7954.45	12118.6	7036.55	12658.3	6576.08	10980.1	7310.76	11869.4	6529.27	10842.9
GUSB	NM_000181.1	NM_000181.1:1350	Housekeeping	255.28	341.81	217.57	259.12	228.6	274.9	216.28	312.48	246.04	251.15
HPRT1	NM_000194.1	NM_000194.1:240	Housekeeping	337.87	320.45	317.19	311.88	269.97	322.42	303.58	354.54	288.94	423.2
OAZ1	NM_004152.2	NM_004152.2:313	Housekeeping	6224.33	9008.53	5140.29	7496.94	5348.16	7544.34	5725.39	8249.42	5106.44	6946.15
POLR1B	NM_019014.3	NM_019014.3:3320	Housekeeping	66.5	47.22	71	60.97	71.85	47.52	63.49	49.28	89.31	53.39
POLR2A	NM_000937.2	NM_000937.2:3775	Housekeeping	496.62	342.94	506.13	457.27	481.15	482.7	520.85	313.68	464.06	425.17
PPIA	NM_021130.2	NM_021130.2:925	Housekeeping	225.25	203.51	321.77	216.91	327.66	217.12	211.32	159.84	290.7	198.74
RPL19	NM_000981.3	NM_000981.3:315	Housekeeping	16594.3	12883.1	16124	14250.5	19366.8	14542.6	18581	13618	14870.1	12205.4
SDHA	NM_004168.1	NM_004168.1:230	Housekeeping	269.22	227.12	316.04	261.47	303.71	258.13	251.99	227.15	337.98	291.69
TBP	NM_001172085.1	NM_001172085.1:587	Housekeeping	159.82	136.05	129.39	140.7	161.11	125.8	202.39	145.42	165.49	123.6
TUBB	NM_178014.2	NM_178014.2:320	Housekeeping	680.03	570.06	782.09	532.31	775.06	594.53	644.86	502.37	791.53	624.91
NEG_A	ERCC_00096.1	ERCC_00096.1:230	Negative	5	10	15	12	15	10	11	18	20	14
NEG_B	ERCC_00041.1	ERCC_00041.1:440	Negative	1	3	5	4	3	4	1	4	6	9
NEG_C	ERCC_00019.1	ERCC_00019.1:140	Negative	1	1	3	2	5	7	1	4	3	3
NEG_D	ERCC_00076.1	ERCC_00076.1:355	Negative	1	7	4	3	4	1	2	4	4	4
NEG_E	ERCC_00098.1	ERCC_00098.1:785	Negative	9	7	22	13	13	10	15	13	14	16
NEG_F	ERCC_00126.1	ERCC_00126.1:220	Negative	2	2	9	4	9	9	3	2	8	9
NEG_G	ERCC_00144.1	ERCC_00144.1:15	Negative	5	1	1	4	1	4	4	1	5	3
NEG_H	ERCC_00154.1	ERCC_00154.1:115	Negative	6	3	2	1	6	11	5	1	1	10
POS_A	ERCC_00117.1	ERCC_00117.1:385	Positive	17588	16158	33546	19608	29946	24660	19597	21301	31077	26766
POS_B	ERCC_00112.1	ERCC_00112.1:695	Positive	3041	2837	6049	3464	5378	4416	3366	3853	5792	4939
POS_C	ERCC_00002.1	ERCC_00002.1:850	Positive	888	814	1740	988	1452	1249	968	1064	1609	1423
POS_D	ERCC_00092.1	ERCC_00092.1:540	Positive	257	237	449	323	465	376	264	344	466	388
POS_E	ERCC_00035.1	ERCC_00035.1:485	Positive	64	55	116	72	97	89	66	82	122	94
POS_F	ERCC_00034.1	ERCC_00034.1:195	Positive	29	30	44	35	61	43	37	32	54	43
