# Supplementary material for: Association of circulating gene expression signatures with stiffness following total knee arthroplasty for osteoarthritis: a pilot study
Source: Sci Rep. 2022 Jul 25;12:12651. doi: 10.1038/s41598-022-16868-y (PMC9314445; doi:10.1038/s41598-022-16868-y)
Supplement: Supplementary file 3 — Supplementary Information 3. [file 41598_2022_16868_MOESM3_ESM.xlsx]

## Sheet: cell type scores
cell type scores - log2
	Exhausted CD8	Cytotoxic cells	T-cells	CD45	NK cells	NK CD56dim cells	Th1 cells	B-cells	CD8 T cells	Macrophages	Neutrophils	Treg
4-DOS	5.9708	9.73226	9.46235	11.8419	5.96939	5.1033	8.01924	6.66688	8.58402	8.64887	10.1368	4.87628
4-POD1	5.75368	10.065	8.77116	12.352	6.67113	5.70364	8.24402	6.4254	8.4746	10.3049	10.9436	4.04964
6-DOS	5.58792	10.245	9.60105	11.6907	6.94808	5.49181	8.72202	7.14898	8.43604	8.07453	9.69139	5.43822
6-POD1	4.71386	9.16285	8.92545	12.0685	5.83139	4.91021	7.5113	6.73002	7.62054	10.0273	9.88605	5.02404
7-DOS	5.433	9.06233	8.88167	11.2411	6.59402	5.5566	7.57403	7.8899	7.61799	7.09262	9.55012	4.3494
7-POD1	4.96042	9.01881	8.46514	12.0519	6.42775	5.25338	7.49891	6.99105	7.61256	9.70189	10.5883	4.41145
8-DOS	5.61861	9.18918	9.30151	11.8441	6.14305	4.57202	7.26123	6.88512	8.59105	7.82442	9.73977	4.37046
8-POD1	5.17879	9.22654	8.8717	12.5163	6.39429	4.9399	7.37121	6.26842	8.35058	9.6093	10.7521	4.58694
9-DOS	5.647	10.0993	9.27761	11.6281	7.51772	5.45483	8.68263	6.72842	8.45458	8.34427	10.3064	4.27261
9-POD1	5.45565	9.86855	9.06837	12.3492	7.07435	5.25399	8.14473	6.24308	8.32091	9.97976	10.3979	4.80687
cell type scores - linear
	Exhausted CD8	Cytotoxic cells	T-cells	CD45	NK cells	NK CD56dim cells	Th1 cells	B-cells	CD8 T cells	Macrophages	Neutrophils	Treg
4-DOS	73.4254	856.629	989.284	4294.4	62.6563	38.1812	259.436	121.397	400.902	401.392	1414.66	29.3701
4-POD1	64.3297	886.603	571.324	5935.53	101.908	48.4065	303.178	91.7176	384.704	1264.94	2215.23	16.5601
6-DOS	57.025	1074.52	1092.9	3709.46	123.476	36.7599	422.268	130.074	402.946	269.573	1115.52	43.3579
6-POD1	28.4704	507.819	712.342	4677.87	56.9409	24.4032	182.443	115.044	209.171	1043.53	973.805	32.5376
7-DOS	43.4278	481.251	630.589	3006.71	96.6046	39.8827	190.55	452.003	203.402	136.487	1022.77	20.3845
7-POD1	31.4369	455.593	482.194	4900.29	86.0888	33.8551	180.883	226.346	198.294	832.836	1767.24	21.2804
8-DOS	49.5561	697.233	903.214	4083.42	70.6713	18.0988	153.409	199.948	393.433	226.665	904.938	20.6843
8-POD1	36.7169	572.783	679.596	6292.6	84.115	24.0329	165.56	121.499	329.117	781.068	1765.75	24.0329
9-DOS	53.3305	992.163	832.529	3649.03	183.257	36.5082	410.896	95.9234	380.83	324.994	1699.06	19.3278
9-POD1	45.6141	784.771	772.849	5542.12	134.769	36.284	283.015	60.1277	335.368	1009.73	1368.94	27.9905

## Sheet: signature scores
	Anatomical Structure Development	Anatomical Structure Morphogenesis	Antigen Binding	Apoptosis Go	Behavior	Biopolymer Metabolic Process	Biopolymer Modification	Biosynthetic Process	Carbohydrate Binding	Cell Activation	Cell Cell Signaling	Cell Development	Cell Fraction	Cell Proliferation Go 0008283	Cell Surface	Cell Surface Receptor Linked Signal Transduction Go 0007166	Cellular Cation Homeostasis	Cellular Component Assembly	Cellular Defense Response	Cellular Macromolecule Metabolic Process	Cellular Protein Metabolic Process	Cytokine Metabolic Process	Cytoplasm	Cytoplasmic Part	Cytoskeleton	Cytosol	Defense Response	Dna Binding	Dna Metabolic Process	Endopeptidase Activity	Endosome	Enzyme Linked Receptor Protein Signaling Pathway	Establishment Of Localization	Establishment Of Protein Localization	External Side Of Plasma Membrane	Extracellular Region	Extracellular Region Part	Extracellular Space	Hemopoiesis	Hemostasis	Humoral Immune Response	I Kappab Kinase Nf Kappab Cascade	Identical Protein Binding	Immune Response	Immune System Development	Immune System Process	Immunological Synapse	Inflammatory Response	Integral To Membrane
4-DOS	0.0819125	0.304736	-0.84452	-0.335087	-0.450007	-0.531883	-0.104424	-0.326785	-0.27658	-0.43243	-0.957138	-0.538868	0.171377	-0.316612	0.355547	-0.455091	0.348219	0.0947724	0.021534	-0.845486	-0.67045	-0.0293551	-0.857033	-0.188227	-0.253209	-0.698876	-0.788704	-0.0824858	0.475099	-0.666702	0.702851	-0.426261	-0.287396	-0.572637	-1.03938	0.49189	0.550916	0.550916	0.621312	-0.378094	-0.862832	0.000362832	-0.398198	-0.554293	0.60977	-0.352572	0.47527	-0.709135	-1.30488
4-POD1	0.65319	1.68137	0.839718	1.69472	2.47296	3.41496	1.65048	1.98781	1.3455	1.90728	2.19905	3.4573	2.5967	1.3675	1.7425	3.43466	-1.4316	1.24472	0.67949	1.746	2.09084	1.58072	3.72033	2.42743	0.640252	1.26136	3.63792	1.44005	-0.809084	0.302087	0.965925	0.192093	2.01967	1.26535	-0.767339	3.08746	2.82196	2.82196	-0.56646	1.23723	-0.103652	2.02632	0.331194	3.28497	-0.276529	3.07513	0.266027	2.53825	5.24429
6-DOS	0.465756	-0.585309	-1.42548	-0.397357	-1.23381	-2.36237	-1.40887	-1.47444	-1.67824	-1.18038	-1.33219	-1.74479	-1.648	-0.848107	-0.842732	-2.72229	0.955894	-1.25931	1.30582	-1.81879	-2.10937	-0.81194	-2.49905	-1.58241	-0.316026	-1.10907	-2.81675	-0.615882	0.358868	0.0733425	-0.197147	0.690895	-1.79962	-1.01032	-0.375111	-0.145211	0.107958	0.107958	0.995093	-0.93711	-0.675724	-1.36584	0.0266762	-2.25175	0.809559	-1.98323	1.21597	-1.83261	-4.68777
6-POD1	1.11678	1.22672	0.903603	1.70682	2.29053	1.30471	0.378171	0.741276	0.622446	1.53947	1.69514	2.00411	1.22965	1.22114	1.00144	2.03583	-0.0321167	-0.0300243	-0.875618	0.116292	0.198995	0.705602	1.91729	0.866692	0.386208	0.461865	2.38845	0.864055	-0.159796	-0.0500567	-0.187493	0.847105	1.14595	1.18048	-0.033889	3.19131	3.0722	3.0722	-0.325294	0.607528	-0.943345	0.557473	1.23094	0.716429	-0.322426	0.508115	-0.558275	2.10678	1.68632
7-DOS	-0.525459	-0.90592	-1.78098	-1.95429	-2.53779	-3.15969	-1.43291	-1.70436	-1.45541	-0.992776	-2.57678	-3.3101	-2.34784	-1.53549	-2.27322	-3.58821	0.25664	-0.729741	-1.81249	-1.89722	-2.18921	-1.11574	-3.92324	-2.83298	-0.953184	-1.42152	-4.26166	-1.46108	-0.679081	-1.44357	-1.92127	-0.94708	-1.82657	-1.4464	2.0348	-3.18009	-3.18875	-3.18875	-0.749581	-0.71056	-0.456373	-1.96489	-0.70192	-3.47943	-1.05606	-3.35836	-1.09208	-2.80665	-5.4603
7-POD1	1.43024	0.850499	0.650062	1.19109	1.59674	1.50437	0.768892	0.828656	0.145232	1.76126	1.55562	1.92403	1.3081	0.99471	0.278714	2.10966	-0.747199	0.692941	-0.930927	0.842711	1.05721	0.365743	1.95159	0.764059	0.0133188	0.883447	1.74655	1.10928	-1.56801	-1.06263	-0.166244	0.501353	1.44374	0.821535	0.630746	1.83259	1.65795	1.65795	-0.920379	0.76667	-0.880405	0.872795	0.201022	1.22315	-0.87944	1.00316	-1.10354	1.45632	2.49465
8-DOS	-1.41334	-1.61111	-0.385789	-1.32265	-1.87808	-1.69728	-0.739346	-0.963858	-0.106422	-1.2011	-1.5566	-2.22199	-1.69249	-0.839637	-0.958268	-2.49058	0.37105	-0.251256	-0.957969	-0.288927	-0.580901	-0.881881	-2.11156	-1.35412	0.17283	-0.844997	-2.22963	-1.34006	1.55031	1.32272	-0.491639	-0.596931	-1.65293	-0.967516	0.581936	-2.75403	-2.73505	-2.73505	0.187761	-0.852658	1.21701	-1.19017	-0.250085	-2.0342	0.0050685	-1.94791	-0.355809	-1.81587	-3.1016
8-POD1	0.129911	0.427983	1.84732	1.16088	1.12268	2.06453	1.39796	1.44916	1.50593	0.914786	1.95937	2.25083	1.4335	1.17294	0.380067	2.46142	-0.56636	0.801004	-0.694486	2.247	2.43258	0.827153	2.94938	1.71195	0.688061	1.37409	3.23719	1.04268	0.570368	2.29965	0.258094	-0.105413	1.43395	1.08506	0.566139	0.54061	0.362995	0.362995	-0.389985	0.666179	1.89586	1.59109	0.800467	2.51627	-0.21237	2.24657	-0.825252	1.91359	4.50718
9-DOS	-0.730599	-1.1474	-1.10064	-1.56762	-1.58015	-1.77026	-0.986423	-1.21161	-0.880027	-1.68146	-1.73416	-2.44055	-1.63653	-1.27139	-0.448679	-2.29062	0.753754	-0.567981	1.70309	-0.828067	-1.066	-0.845376	-2.49382	-1.14673	-0.499955	-0.88416	-2.7186	-1.11788	0.420799	-0.233234	0.080123	-0.432177	-1.38214	-1.08922	-0.522096	-2.17406	-1.87799	-1.87799	0.71592	-1.0247	0.13224	-1.13404	-0.8778	-1.24469	0.63555	-0.93484	1.27502	-1.93804	-2.86266
9-POD1	-1.2084	-0.241575	1.29669	-0.176524	0.196925	1.23291	0.476469	0.674156	0.777569	-0.634656	0.747683	0.620031	0.585523	0.0549409	0.764635	1.50521	0.091717	0.00487319	1.56156	0.726487	0.836311	0.205075	1.34611	1.33434	0.121704	0.977856	1.80523	0.161323	-0.159471	-0.541607	0.956797	0.276416	0.905351	0.733671	-1.07581	-0.890476	-0.772201	-0.772201	0.431613	0.625515	0.677214	0.606889	-0.362296	1.82355	0.686875	1.74392	0.702675	1.08736	3.48476
[truncated: 104 more columns]
