# Supplementary material for: Association of circulating gene expression signatures with stiffness following total knee arthroplasty for osteoarthritis: a pilot study
Source: Sci Rep. 2022 Jul 25;12:12651. doi: 10.1038/s41598-022-16868-y (PMC9314445; doi:10.1038/s41598-022-16868-y)
Supplement: Supplementary file 4 — Supplementary Information 4. [file 41598_2022_16868_MOESM4_ESM.xlsx]

## Sheet: RNAseq-POD v DOS
gene_id	gene_name	gene_type	tag	seqnames	width	logCPM	Case_DOS-vs-Control_DOS.logFC	Case_DOS-vs-Control_DOS.PValue	Case_DOS-vs-Control_DOS.FDR	Case_POD-vs-Control_POD.logFC	Case_POD-vs-Control_POD.PValue	Case_POD-vs-Control_POD.FDR	Case_POD-vs-Case_DOS.logFC	Case_POD-vs-Case_DOS.PValue	Case_POD-vs-Case_DOS.FDR	Control_POD-vs-Control_DOS.logFC	Control_POD-vs-Control_DOS.PValue	Control_POD-vs-Control_DOS.FDR	(Case_POD-vs-Case_DOS)-vs-(Control_POD-vs-Control_DOS).logFC	(Case_POD-vs-Case_DOS)-vs-(Control_POD-vs-Control_DOS).PValue	(Case_POD-vs-Case_DOS)-vs-(Control_POD-vs-Control_DOS).FDR	(Case_POD + Control_POD)/2-vs-(Case_DOS + Control_DOS)/2.logFC	(Case_POD + Control_POD)/2-vs-(Case_DOS + Control_DOS)/2.PValue	(Case_POD + Control_POD)/2-vs-(Case_DOS + Control_DOS)/2.FDR	gene_name	Female_OOO_Blood_Case_DOS_Donor1	Female_OOO_Blood_Case_POD_Donor1	Male_OOO_Blood_Control_DOS_Donor39	Male_OOO_Blood_Control_POD_Donor39	Female_OOO_Blood_Control_DOS_Donor40	Female_OOO_Blood_Control_POD_Donor40	Male_OOO_Blood_Control_DOS_Donor42	Male_OOO_Blood_Control_POD_Donor42	Female_OOO_Blood_Case_DOS_Donor45	Female_OOO_Blood_Case_POD_Donor45	Female_OOO_Blood_Control_DOS_Donor50	Female_OOO_Blood_Control_POD_Donor50	Female_OOO_Blood_Case_DOS_Donor60	Female_OOO_Blood_Case_POD_Donor60	Male_OOO_Blood_Control_DOS_Donor96	Male_OOO_Blood_Control_POD_Donor96	Male_OOO_Blood_Case_DOS_Donor108	Male_OOO_Blood_Case_POD_Donor108	Male_OOO_Blood_Control_DOS_Donor121	Male_OOO_Blood_Control_POD_Donor121	Female_OOO_Blood_Case_DOS_Donor141	Female_OOO_Blood_Case_POD_Donor141	Male_OOO_Blood_Case_DOS_Donor143	Male_OOO_Blood_Case_POD_Donor143
ENSG00000237094	RP4-669L17.10	lincRNA	overlapping_locus	chr1	136229	2.43914	0.177404	0.551997	0.980845	0.114276	0.698696	0.99954	1.02701	0.00184434	0.0468217	1.09014	0.00031714	0.0114643	-0.063128	0.877202	0.999705	1.05858	9.22896e-06	0.000319767	RP4-669L17.10	1.5616	2.74667	1.5442	2.2485	2.28738	2.70557	1.5062	2.96713	0.828041	2.79593	2.21764	3.49896	1.24033	1.79678	1.33077	2.8542	1.57899	2.62672	1.34568	2.74727	2.69736	3.43983	2.24207	3.49818
ENSG00000187608	ISG15	protein_coding	NA	chr1	13404	3.27691	0.00406872	0.995117	0.999534	-0.0982417	0.884741	0.99954	-1.36078	0.0527111	0.228852	-1.25847	0.0441464	0.141054	-0.10231	0.909458	0.999705	-1.30963	0.00662659	0.0263799	ISG15	-0.396772	-0.00617688	3.78181	2.18446	4.23119	1.52468	0.895636	-0.362193	1.20535	2.05315	2.79099	2.37395	5.08512	2.83389	1.31657	0.457306	2.60002	2.20047	3.78029	2.59824	2.56191	-0.254681	3.52746	2.46623
ENSG00000197880	MDS2	protein_coding	NA	chr1	59074	2.32708	-0.313188	0.375597	0.980845	-0.267242	0.451409	0.99954	-1.06096	0.00425375	0.0727854	-1.1069	0.00108527	0.0202053	0.0459464	0.921283	0.999705	-1.08393	4.53545e-05	0.000966805	MDS2	2.00369	0.934313	2.40539	1.40902	2.41588	1.70478	2.49818	2.30894	3.10227	2.76272	1.73444	-0.203964	2.59806	1.95861	3.56247	2.18939	1.94676	0.611314	3.59495	2.08347	2.80016	0.667335	2.32002	0.488284
ENSG00000117834	SLC5A9	protein_coding	NA	chr1	25960	2.5319	0.106728	0.798597	0.987278	-0.00623756	0.987862	0.99954	1.06098	0.0188585	0.141004	1.17394	0.00440492	0.0383381	-0.112965	0.844819	0.999705	1.11746	0.000454882	0.00415685	SLC5A9	-0.414398	2.26267	2.75805	3.19059	0.863269	1.9004	0.849328	1.75023	0.972782	2.44009	3.11777	4.42286	2.12883	2.82973	1.68395	2.76974	1.89506	2.52738	1.80108	3.34145	1.82732	2.21148	2.2019	3.87747
ENSG00000116717	GADD45A	protein_coding	NA	chr1	3278	3.26808	0.415823	0.109564	0.980845	0.482804	0.0585171	0.99954	1.31798	1.15812e-05	0.00320185	1.251	4.42005e-06	0.0010448	0.0669814	0.846507	0.999705	1.28449	1.01624e-08	3.17932e-06	GADD45A	2.88268	3.93408	2.61577	3.12715	1.95877	3.09176	2.14722	3.093	2.72634	3.38262	2.31487	4.37539	2.8862	3.31351	2.76096	4.13998	2.64329	3.39328	2.20408	3.5393	2.78345	4.99564	2.53253	4.69605
ENSG00000184005	ST6GALNAC3	protein_coding	NA	chr1	559883	1.99466	0.519509	0.247151	0.980845	0.224399	0.603792	0.99954	0.895288	0.046633	0.216603	1.1904	0.00429437	0.0378139	-0.29511	0.613221	0.999705	1.04284	0.00103623	0.00714807	ST6GALNAC3	3.12795	2.07118	2.08951	2.82916	1.0685	-0.921541	0.932251	1.99765	0.841902	2.53542	1.23636	3.33337	0.761364	2.06574	1.12893	2.07346	0.616656	0.969621	-0.0755965	1.5434	1.92409	3.07104	1.15964	2.95754
ENSG00000162654	GBP4	protein_coding	NA	chr1	17785	5.89495	-0.116647	0.712408	0.985385	-0.413086	0.195634	0.99954	-1.24124	0.000429012	0.0221525	-0.944799	0.00207977	0.0269676	-0.296439	0.48806	0.999705	-1.09302	1.10243e-05	0.000364178	GBP4	6.01968	4.82494	5.63935	4.83096	6.80686	6.27458	6.01016	5.51337	6.22995	4.72768	5.55399	3.77694	6.78588	5.53741	6.47655	5.46768	6.24982	4.96849	5.47508	4.39861	5.85127	5.08609	6.14521	4.49009
ENSG00000085491	SLC25A24	protein_coding	NA	chr1	66814	3.81938	0.203031	0.502372	0.980845	0.279948	0.355122	0.99954	1.1386	0.000558718	0.0256079	1.06168	0.000341825	0.011748	0.076917	0.848082	0.999705	1.10014	3.67818e-06	0.00017085	SLC25A24	3.6003	4.39836	3.47706	4.40183	2.48643	3.61466	2.35194	3.85701	3.48895	3.86925	3.05628	4.35148	3.24646	3.72399	3.14836	4.27969	3.16146	4.0498	1.1413	3.63246	3.52828	5.39682	3.01772	4.06294
ENSG00000198019	FCGR1B	protein_coding	NA	chr1	8966	4.07533	-0.0393957	0.916781	0.992955	-0.208214	0.576543	0.99954	0.972424	0.0140706	0.126423	1.14124	0.0017138	0.0250753	-0.168818	0.737524	0.999705	1.05683	0.000179634	0.00223743	FCGR1B	4.07672	4.28139	3.11799	4.34008	3.7157	4.54157	1.92276	3.73661	1.70895	4.46818	3.52569	4.50142	4.02191	3.86462	2.82474	4.62437	2.56099	4.48613	3.69231	5.26389	3.96415	4.58049	3.30375	4.59026
ENSG00000150337	FCGR1A	protein_coding	NA	chr1	9848	3.99562	-0.608002	0.198483	0.980845	-0.39698	0.388577	0.99954	1.19323	0.0137818	0.125297	0.982207	0.0212052	0.0905134	0.211021	0.730478	0.999705	1.08772	0.00114345	0.00764929	FCGR1A	3.6471	4.38952	2.82604	3.65275	4.17094	4.50912	2.36038	3.32879	1.33562	4.39139	2.79912	4.32235	3.81388	3.96087	2.37122	3.92895	2.04177	4.31314	3.67927	4.95585	3.23455	3.5777	2.85996	4.05857
ENSG00000203814	HIST2H2BF	protein_coding	overlapping_locus	chr1	29685	2.09614	0.0856565	0.810954	0.988005	-0.0153223	0.96608	0.99954	1.04585	0.00667064	0.0900451	1.14683	0.00114807	0.0204628	-0.100979	0.835625	0.999705	1.09634	6.83092e-05	0.00122823	HIST2H2BF	1.84222	1.82073	2.00795	2.93799	1.33108	2.26194	-0.183879	1.89098	0.363686	2.27727	0.549634	2.52463	1.50301	2.40729	1.06892	2.11653	1.91526	2.53199	0.336043	1.78383	1.57342	3.04706	0.971499	2.41146
ENSG00000163220	S100A9	protein_coding	NA	chr1	3174	13.4781	0.0898093	0.762452	0.98672	0.169856	0.56756	0.99954	1.43934	3.65573e-05	0.00568426	1.3593	1.5926e-05	0.00219491	0.0800471	0.843275	0.999705	1.39932	5.63473e-08	9.22101e-06	S100A9	12.5515	13.4552	13.5098	14.1431	12.1786	13.6842	11.3389	13.1614	10.6925	13.8172	13.1357	14.3122	12.9426	14.348	11.9543	13.7276	12.3622	14.0617	12.9304	14.3486	13.2905	13.941	12.632	14.4561
ENSG00000163221	S100A12	protein_coding	NA	chr1	1944	9.59672	0.0385469	0.924281	0.993796	0.192136	0.634989	0.99954	2.09949	1.49733e-05	0.00346242	1.9459	7.89485e-06	0.00144789	0.153589	0.778039	0.999705	2.02269	1.86878e-08	4.41738e-06	S100A12	8.90396	9.96549	9.71936	10.5868	7.22769	10.3831	6.63165	9.38658	5.87807	10.235	9.09727	10.4072	8.43232	10.3234	7.44236	10.0211	8.12799	10.5989	8.74231	10.8046	8.50816	10.1223	7.63531	10.1579
ENSG00000143546	S100A8	protein_coding	NA	chr1	1157	11.1343	0.0397633	0.926804	0.993796	-0.0547351	0.89727	0.99954	1.19035	0.0110464	0.112982	1.28485	0.00253978	0.0293392	-0.0944985	0.872758	0.999705	1.2376	0.000193253	0.00236971	S100A8	10.6389	10.7023	11.368	11.7344	9.80751	12.0553	8.31194	10.4673	6.78791	10.2508	11.0567	11.6636	11.0016	11.9541	10.4639	10.8616	10.1599	12.1997	9.56792	11.9976	11.0526	11.6895	9.87406	12.1136
ENSG00000187800	PEAR1	protein_coding	NA	chr1	22737	1.86798	-0.000482362	0.999066	0.999687	-0.477128	0.28759	0.99954	-1.27602	0.00787808	0.0974408	-0.799379	0.0540687	0.160471	-0.476645	0.432232	0.999705	-1.0377	0.00153039	0.00944244	PEAR1	2.06647	1.61795	1.03296	-0.906472	2.65465	1.00388	2.28241	0.607141	3.13883	0.512478	1.34608	0.886488	2.86133	-0.654589	2.03599	2.57513	2.02341	-1.39862	2.73484	1.40097	1.30598	1.18222	2.59503	1.78269
ENSG00000116711	PLA2G4A	protein_coding	NA	chr1	160029	3.0653	-0.284327	0.347514	0.980845	-0.230941	0.442919	0.99954	1.36613	6.27874e-05	0.00750416	1.31274	2.09938e-05	0.00245397	0.0533855	0.893628	0.999705	1.33944	1.00181e-07	1.45976e-05	PLA2G4A	1.64424	3.08961	1.73888	3.56735	1.90486	3.92016	1.71368	3.9915	1.62708	2.87092	2.53575	3.71317	3.03436	3.43345	3.13409	3.87927	1.96613	3.2728	1.25846	3.18954	2.62774	3.91395	1.59335	2.82193
ENSG00000143842	SOX13	protein_coding	NA	chr1	54629	2.56748	-0.655217	0.0584167	0.980845	-0.30467	0.369208	0.99954	-0.826772	0.0242499	0.157145	-1.17732	0.000642935	0.0158375	0.350547	0.45897	0.999705	-1.00205	0.0001466	0.00195657	SOX13	2.25344	1.91004	3.16683	2.22045	3.40949	1.43754	3.65572	1.39667	2.29424	-0.451151	3.24873	1.99481	1.78776	1.69779	1.99838	0.866484	3.23147	2.60933	3.14738	1.46594	1.92159	0.797927	2.94455	1.91897
ENSG00000123836	PFKFB2	protein_coding	NA	chr1	46659	4.46299	0.440105	0.278053	0.980845	0.31387	0.419748	0.99954	1.1152	0.0102815	0.10882	1.24143	0.0018538	0.02598	-0.126235	0.819269	0.999705	1.17832	0.00013468	0.00186857	PFKFB2	4.38706	4.7303	4.16458	4.80116	3.44445	3.92551	3.52112	3.60342	3.60855	4.73508	4.04688	6.44188	3.41498	3.21934	3.63516	3.90651	3.78077	4.22873	2.36521	4.55227	3.41715	5.61582	3.98549	6.43578
ENSG00000203710	CR1	protein_coding	NA	chr1	144501	7.17684	0.288949	0.216551	0.980845	0.199015	0.39514	0.99954	1.16837	2.0825e-05	0.00445574	1.25831	1.02194e-06	0.000476215	-0.0899337	0.777792	0.999705	1.21334	6.13177e-09	2.24706e-06	CR1	6.96063	7.45853	6.75771	7.52059	6.12315	7.18618	6.16473	7.70792	5.9988	7.70365	6.80824	8.10528	6.4653	7.20224	6.08379	7.99868	6.57125	7.35486	6.10201	7.27296	7.21605	8.69912	6.58969	8.20315
ENSG00000170385	SLC30A1	protein_coding	NA	chr1	7175	3.39443	-0.213735	0.517897	0.980845	0.0682252	0.83679	0.99954	1.17383	0.000960289	0.033381	0.891872	0.00390447	0.0362044	0.28196	0.517613	0.999705	1.03285	3.35434e-05	0.000780747	SLC30A1	1.52193	3.56085	2.90475	4.11829	2.47553	3.825	2.91397	3.35764	2.57964	2.95392	2.82365	3.42421	3.39763	3.66122	3.59163	4.13966	2.41128	2.95506	1.22784	3.19104	3.0637	4.89003	2.55106	3.11809
ENSG00000186205	2020-03-01	protein_coding	NA	chr1	32899	6.56118	0.256994	0.400693	0.980845	0.233771	0.452031	0.99954	1.05909	0.0019599	0.0484825	1.08232	0.000525884	0.0148772	-0.023223	0.956368	0.999705	1.0707	1.36796e-05	0.000418462	2020-03-01	5.18026	6.79453	6.30247	6.52726	4.9155	6.18721	6.00566	7.28813	4.95149	6.86427	7.03522	7.67418	6.2052	6.74957	5.18791	6.96599	6.15546	6.28338	5.43134	6.88348	5.60366	7.29895	6.45845	7.74114
ENSG00000187554	TLR5	protein_coding	NA	chr1	33877	6.47825	-0.164385	0.512069	0.980845	0.0278175	0.910615	0.99954	1.72076	8.72161e-08	0.000115965	1.52855	8.80424e-08	0.000133787	0.192203	0.571244	0.999705	1.62465	2.98557e-11	6.35151e-08	TLR5	5.80845	6.9897	6.12256	7.01787	5.34121	6.54009	5.13319	6.97283	4.29341	6.35428	5.69658	7.5696	5.82221	7.07753	5.30052	7.28918	5.45965	6.62563	5.58841	7.16465	5.75187	7.49211	4.98771	7.61196
ENSG00000138061	CYP1B1	protein_coding	overlapping_locus	chr2	42930	5.44572	0.27397	0.477689	0.980845	0.291526	0.443844	0.99954	1.7108	0.0001173	0.0106827	1.69324	2.90854e-05	0.00287179	0.0175555	0.97315	0.999705	1.70202	2.01481e-07	2.40804e-05	CYP1B1	5.25453	5.62243	4.99462	6.2516	3.92378	6.55269	4.0042	5.45389	4.0885	5.12917	4.66986	6.31808	4.84511	5.93714	4.41386	6.32689	5.06837	6.61933	1.50087	5.21845	4.57909	7.06657	3.51911	5.79248
ENSG00000232973	CYP1B1-AS1	antisense	ncRNA_host	chr2	158205	2.56076	0.343221	0.256237	0.980845	0.449275	0.129775	0.99954	1.56062	1.28457e-05	0.00325228	1.45456	6.37891e-06	0.00133044	0.106053	0.795716	0.999705	1.50759	1.42218e-08	3.80163e-06	CYP1B1-AS1	1.57207	2.59002	2.07074	2.58848	2.04072	2.92424	1.12356	3.12382	-0.377822	2.70561	1.45176	2.91294	2.37217	2.71747	1.38424	2.89366	2.25822	2.50625	0.870557	2.39354	2.00387	3.70604	1.11714	4.43333
ENSG00000152672	CLEC4F	protein_coding	overlapping_locus	chr2	11958	2.05546	-0.00780131	0.991149	0.999106	-0.329867	0.650705	0.99954	-1.63305	0.0377206	0.193552	-1.31098	0.05753	0.167309	-0.322066	0.747024	0.999705	-1.47201	0.00608246	0.024827	CLEC4F	3.91088	2.51477	2.56275	1.53836	3.83579	2.79727	2.78447	0.938759	3.47489	1.00609	0.879789	-1.21995	-0.458931	-0.184868	2.87066	0.475951	3.47077	1.55933	1.5287	0.377445	-0.059245	-4.07648	2.17608	0.233532
ENSG00000115604	IL18R1	protein_coding	overlapping_locus	chr2	87247	4.57321	0.174707	0.647265	0.980845	0.292244	0.439027	0.99954	1.28628	0.00249452	0.0550501	1.16875	0.00211435	0.0270334	0.117537	0.823429	0.999705	1.22752	4.61415e-05	0.000974651	IL18R1	4.18809	4.23959	4.49207	5.27151	3.44519	3.7273	3.45693	3.82172	3.67204	4.41152	4.13579	6.41164	3.92446	4.41713	3.56439	4.14078	4.2053	4.3089	2.0263	4.25534	3.01933	6.15386	4.01585	6.19725
ENSG00000115607	IL18RAP	protein_coding	overlapping_locus	chr2	33877	7.5594	-0.268147	0.477843	0.980845	-0.194115	0.601716	0.99954	1.24869	0.00261005	0.055888	1.17466	0.00160769	0.0245704	0.0740313	0.885414	0.999705	1.21168	3.9238e-05	0.000875588	IL18RAP	7.19717	7.94074	8.02816	8.49413	6.65891	7.73737	5.79854	7.01819	5.91605	8.26552	7.6952	9.35568	6.94525	7.72492	7.10789	8.03577	6.96167	7.808	7.24415	8.66804	6.16614	7.61931	6.10795	8.49807
ENSG00000234389	AC007278.3	sense_intronic	overlapping_locus	chr2	1763	2.87895	-0.77248	0.202113	0.980845	-1.02682	0.0861397	0.99954	1.46931	0.0203855	0.145345	1.72365	0.00292455	0.0315501	-0.254341	0.751356	0.999705	1.59648	0.000366753	0.00358642	AC007278.3	0.279355	0.2513	3.4327	4.60383	1.76839	2.54663	0.963799	2.29288	1.32019	3.493	2.9306	5.36336	0.779444	2.49008	2.1152	3.05643	1.82937	3.15867	1.56962	4.4244	-0.419198	1.89084	-0.630588	2.44051
ENSG00000019169	MARCO	protein_coding	NA	chr2	52495	4.52755	-0.531692	0.229196	0.980845	0.0923657	0.83294	0.99954	1.41175	0.00293463	0.0591894	0.787692	0.050859	0.154128	0.624058	0.291467	0.999705	1.09972	0.000648212	0.00524337	MARCO	2.72684	3.7585	4.86934	5.29195	3.14459	4.10866	3.61587	4.55576	3.01502	4.96725	4.99708	5.23206	3.77395	4.46664	4.21543	5.20099	3.91649	5.15186	4.43415	4.73031	2.2155	3.6562	2.84971	4.09544
ENSG00000150540	HNMT	protein_coding	NA	chr2	52345	4.31779	-0.499587	0.143732	0.980845	0.0152059	0.963524	0.99954	1.49276	8.28045e-05	0.0088481	0.97797	0.0021963	0.027388	0.514793	0.25149	0.999705	1.23537	3.14392e-06	0.00015411	HNMT	3.15693	4.21723	4.41143	5.07799	2.55136	5.10561	2.85623	4.447	2.47645	3.74335	3.63407	4.53318	3.63726	4.55465	4.26036	4.74304	3.01842	4.34006	2.25611	4.22871	3.97457	5.33572	3.35964	4.25438
ENSG00000115919	KYNU	protein_coding	NA	chr2	178335	5.00335	-0.28942	0.227348	0.980845	-0.0145913	0.950606	0.99954	1.13949	2.54289e-05	0.00466356	0.864662	0.000211652	0.00956726	0.274829	0.385346	0.999705	1.00208	2.40348e-07	2.60875e-05	KYNU	4.42804	5.35578	4.90812	5.38886	4.03147	5.701	4.22942	5.48539	4.1647	4.97	4.44923	5.27007	4.92241	5.72067	4.95667	5.41455	4.13868	4.82377	3.8465	5.52828	4.54651	6.01954	3.77976	4.96021
ENSG00000115271	GCA	protein_coding	NA	chr2	52756	8.96378	0.221837	0.411384	0.980845	0.205985	0.446968	0.99954	1.18341	0.000140495	0.0117161	1.19926	2.58335e-05	0.00274594	-0.0158519	0.965859	0.999705	1.19133	2.12615e-07	2.48254e-05	GCA	8.34281	8.82049	8.94078	9.42067	8.15118	9.27936	7.36285	9.02444	7.18202	9.14314	8.32903	9.86614	8.65897	9.20676	7.9867	9.42796	8.14516	9.17741	7.39371	9.47898	8.81173	10.1853	8.66125	10.1384
ENSG00000073737	DHRS9	protein_coding	NA	chr2	31379	5.12124	0.343678	0.309186	0.980845	-0.110376	0.747446	0.99954	-1.25501	0.000745552	0.029702	-0.800954	0.0118621	0.065653	-0.454053	0.320415	0.999705	-1.02798	6.44032e-05	0.00118317	DHRS9	4.97228	4.50198	5.52853	4.33509	5.042	4.24681	5.21147	3.85533	5.25351	3.88502	6.06408	5.26384	6.36297	4.67482	5.402	4.70498	5.04152	3.29869	3.90827	3.12118	5.73077	5.31415	5.67618	4.48257
ENSG00000233392	AC104809.4	processed_transcript	NA	chr2	12835	3.4353	-0.70797	0.161331	0.980845	-0.413918	0.440773	0.99954	-2.09934	0.000354769	0.0199191	-2.39339	1.64824e-05	0.00221211	0.294052	0.67454	0.999705	-2.24637	3.04561e-07	3.08535e-05	AC104809.4	3.29561	1.63839	2.95177	1.41444	4.50861	1.95513	4.46461	2.39816	4.26484	0.700257	5.2327	1.11414	4.71331	3.32545	4.38618	1.26634	2.7585	0.727399	4.3301	-1.47871	2.41761	-2.67636	4.36131	1.27237
ENSG00000162804	SNED1	protein_coding	NA	chr2	96731	2.77256	-0.197683	0.596637	0.980845	0.377326	0.341371	0.99954	-0.786666	0.0446181	0.211971	-1.36167	0.000331905	0.0115753	0.575009	0.26451	0.999705	-1.07417	0.00015888	0.0020635	SNED1	2.67186	3.35096	1.76541	2.05587	3.09794	1.59863	3.54538	1.57233	4.22523	3.39825	3.37939	0.847309	3.3616	2.57813	3.62132	2.64274	2.68688	1.66189	2.48943	1.51886	2.12478	-0.219528	3.02101	0.730945
ENSG00000091181	IL5RA	protein_coding	NA	chr3	60288	3.38919	0.0911757	0.811147	0.988005	-0.394757	0.324238	0.99954	-1.90749	3.48372e-05	0.00561459	-1.42156	0.000293983	0.0108553	-0.485933	0.36015	0.999705	-1.66452	3.83823e-07	3.61303e-05	IL5RA	3.53964	2.28459	3.3993	0.805098	4.04097	3.55838	4.18564	2.45881	3.89097	0.900102	3.18641	0.969573	4.40033	1.63094	3.77525	2.87581	3.03286	1.33187	4.1119	1.58786	4.73555	3.7419	4.8094	1.43416
ENSG00000175928	LRRN1	protein_coding	NA	chr3	48267	2.04805	0.378806	0.387017	0.980845	-0.0214242	0.960291	0.99954	1.05831	0.0250934	0.159354	1.45854	0.0010526	0.0199616	-0.40023	0.510435	0.999705	1.25842	0.000212323	0.00249832	LRRN1	2.53796	2.49993	0.483505	1.40981	0.312299	1.73696	1.09526	2.31118	-1.1293	1.68811	2.44157	3.90028	1.59355	2.83049	0.0439097	1.23105	1.8394	2.40288	0.873241	3.16757	1.40962	2.76266	1.60141	3.31952
ENSG00000157152	SYN2	protein_coding	overlapping_locus	chr3	186999	1.67805	-0.236005	0.632942	0.980845	0.309147	0.517265	0.99954	2.01899	0.00044739	0.0227698	1.47383	0.0028471	0.0311891	0.545152	0.427568	0.999705	1.74641	1.42468e-05	0.000428089	SYN2	-6.76075	1.89516	1.14372	1.28107	0.863087	2.09492	0.200063	1.699	-2.62977	2.12912	1.46579	2.75446	0.414421	1.30717	-0.839752	2.0361	1.28744	2.64958	1.0137	2.32926	0.793225	1.7227	1.09474	3.56279
ENSG00000183625	CCR3	protein_coding	NA	chr3	103103	6.28254	0.131149	0.676806	0.982749	-0.0294358	0.927289	0.99954	-1.18985	0.000795474	0.0308292	-1.02926	0.00105466	0.0199616	-0.160585	0.710857	0.999705	-1.10955	1.08413e-05	0.000361501	CCR3	5.98389	4.44433	6.96327	5.89938	6.1943	5.87171	6.89114	6.1141	6.98022	6.20459	6.82687	4.95924	5.99664	4.8911	7.14614	6.18199	6.58038	5.32934	6.30289	3.90129	6.02839	4.62676	7.3446	5.01698
ENSG00000121807	CCR2	protein_coding	NA	chr3	7195	7.51594	-0.424133	0.0678079	0.980845	-0.0903444	0.688791	0.99954	1.64978	2.03236e-08	5.67864e-05	1.31599	1.78068e-07	0.000210456	0.333789	0.275599	0.999705	1.48288	1.67685e-11	4.45917e-08	CCR2	6.07517	7.65059	7.38557	8.3651	6.09514	7.62977	6.49474	7.96212	6.37047	7.31629	6.74962	8.57605	6.6122	7.57235	6.94743	8.37831	6.51685	7.99971	5.69798	7.84881	6.24265	8.49904	6.03955	7.5166
ENSG00000012223	LTF	protein_coding	NA	chr3	49590	6.24717	0.653093	0.277369	0.980845	0.926189	0.125583	0.99954	-1.14469	0.0780402	0.27974	-1.41779	0.0182431	0.0830812	0.273096	0.745097	0.999705	-1.28124	0.00510812	0.0217601	LTF	6.93345	6.42859	5.65002	3.04743	5.7145	5.51366	4.08089	2.99177	3.33194	4.01827	6.56353	4.8851	7.13524	6.42146	6.58945	4.89385	8.61777	6.90522	8.38624	6.02682	6.15628	5.66861	6.1714	5.17039
ENSG00000010327	STAB1	protein_coding	NA	chr3	29158	6.9161	-0.711825	0.0166008	0.723699	-0.327858	0.243399	0.99954	1.58722	2.77365e-06	0.00113474	1.20325	3.26317e-05	0.00307171	0.383967	0.312879	0.999705	1.39523	1.31746e-08	3.68785e-06	STAB1	4.73191	6.88468	7.00951	7.7807	6.012	6.93736	5.68718	6.61884	4.8328	7.12132	6.53289	8.1166	6.40554	6.97955	5.53835	6.58587	5.47128	6.95658	7.16188	7.45818	5.64037	6.34509	5.51332	7.18367
ENSG00000163421	PROK2	protein_coding	NA	chr3	13551	8.25894	0.324795	0.372758	0.980845	0.159118	0.658946	0.99954	1.19991	0.00284066	0.0581079	1.36559	0.000248714	0.0101635	-0.165677	0.739501	0.999705	1.28275	1.1538e-05	0.000373039	PROK2	8.2646	8.36537	8.261	8.83627	7.18342	7.8621	6.59403	8.8128	6.21395	9.23796	7.84049	9.33338	7.50013	8.30277	6.55788	8.83882	6.91316	8.35623	7.26406	9.06783	8.76961	9.03662	7.81306	9.77835
ENSG00000179348	GATA2	protein_coding	NA	chr3	13759	3.36167	-0.750163	0.125989	0.980845	-0.241129	0.622101	0.99954	-0.793169	0.117222	0.345018	-1.3022	0.00590307	0.0450194	0.509034	0.445164	0.999705	-1.04769	0.00326213	0.0158958	GATA2	2.849	-0.94745	3.85074	2.68612	4.36749	3.15841	4.61237	3.41095	3.74228	1.99151	4.53284	1.8047	3.05467	2.98029	1.1086	1.64862	3.72992	3.0837	4.57014	2.71124	2.95858	1.84999	3.38344	1.54092
ENSG00000014257	ACPP	protein_coding	NA	chr3	50932	5.21996	0.0368395	0.858561	0.98957	0.164118	0.433353	0.99954	1.06868	1.31473e-05	0.00325228	0.941396	1.5523e-05	0.00219491	0.127279	0.653231	0.999705	1.00504	2.56271e-08	5.25394e-06	ACPP	4.13448	5.2955	5.555	6.04227	4.75459	5.60623	4.18393	5.47533	4.39957	5.6295	4.89771	6.04982	4.50209	5.58891	4.36384	5.40262	4.7598	5.24379	4.9006	5.86256	4.64712	6.18541	4.98094	5.61248
ENSG00000188313	PLSCR1	protein_coding	NA	chr3	29685	6.56467	-0.0465388	0.900237	0.991453	-0.0134558	0.970289	0.99954	1.21324	0.00213906	0.0508341	1.18016	0.000947918	0.0192424	0.0330831	0.946069	0.999705	1.1967	2.24588e-05	0.000592396	PLSCR1	6.3472	6.43194	6.28562	6.81617	5.81517	6.90598	4.73637	6.97039	4.83726	6.62284	5.45516	7.78953	6.54421	6.89044	5.42288	7.40095	5.14862	6.31879	5.39565	6.79611	5.88733	7.22129	5.70679	7.44149
ENSG00000163754	GYG1	protein_coding	NA	chr3	36328	6.93625	0.100626	0.624378	0.980845	0.120936	0.551337	0.99954	1.29643	4.88625e-07	0.000324844	1.27612	7.10289e-08	0.000125922	0.0203104	0.942513	0.999705	1.28627	8.41065e-11	9.51183e-08	GYG1	6.35158	7.29168	6.68034	7.16828	5.90622	6.88217	6.01716	7.18506	5.86631	6.90499	6.35966	8.31182	6.40283	7.17722	5.73964	7.80553	6.36701	7.37568	5.79613	7.33751	6.27002	7.4647	5.90396	8.28863
ENSG00000173890	GPR160	protein_coding	overlapping_locus	chr3	47475	3.45292	-0.139826	0.610809	0.980845	0.0728906	0.790919	0.99954	1.20951	0.000119961	0.0106827	0.99679	0.000303392	0.01109	0.212717	0.57013	0.999705	1.10315	1.00191e-06	7.10489e-05	GPR160	3.01396	3.34683	3.17429	3.89375	1.72838	3.70303	2.85843	3.05988	2.06791	3.56763	2.60351	3.97734	2.59242	3.79853	3.25111	3.86791	3.03588	3.51989	1.86359	4.38581	2.93619	4.6707	2.42527	3.93559
ENSG00000176597	B3GNT5	protein_coding	NA	chr3	45261	3.11261	0.324024	0.287105	0.980845	0.359192	0.234714	0.99954	1.11739	0.000831495	0.0318152	1.08222	0.000346563	0.0117646	0.0351682	0.931661	0.999705	1.0998	5.10471e-06	0.000209648	B3GNT5	3.35181	3.9221	3.03409	3.08808	1.76199	3.58933	1.80215	3.16331	2.53059	3.92052	2.18353	3.58789	2.17163	2.75169	2.91437	3.48178	2.4259	3.27722	0.345815	3.52085	3.13005	4.45237	2.7798	4.07114
ENSG00000113916	BCL6	protein_coding	NA	chr3	24351	9.8289	-0.0287391	0.937342	0.99467	-0.070556	0.847365	0.99954	1.28877	0.00157804	0.0428234	1.33058	0.00035699	0.0119789	-0.0418169	0.933518	0.999705	1.30968	8.84339e-06	0.000309431	BCL6	8.59753	10.0498	9.31734	10.4365	9.05034	9.39689	7.81274	9.1521	8.19458	10.6195	9.59763	11.2664	8.58608	8.97782	7.92398	9.52843	8.97761	9.75112	8.65704	10.4903	9.56847	10.7381	9.19992	10.9083
ENSG00000163958	ZDHHC19	protein_coding	NA	chr3	13989	2.63008	0.361627	0.586208	0.980845	-0.17675	0.774016	0.99954	1.95883	0.00733622	0.0937296	2.4972	0.000247096	0.0101635	-0.538377	0.552406	0.999705	2.22801	2.41866e-05	0.000619933	ZDHHC19	-2.50583	2.9437	1.59248	2.41571	1.36831	0.149032	-2.29275	2.25446	0.057548	1.70822	1.38141	4.94219	1.51818	0.890577	-0.901478	3.29039	0.571072	3.06969	1.97978	3.09683	2.43195	1.16451	0.659069	4.91822
ENSG00000236438	FAM157A	transcribed_unprocessed_pseudogene	pseudo_consens	chr3	69227	3.59401	-0.148218	0.744028	0.98672	-0.0159089	0.971854	0.99954	1.07487	0.027911	0.166463	0.942559	0.0303208	0.11226	0.132309	0.832825	0.999705	1.00871	0.00278862	0.0143241	FAM157A	0.916976	3.7083	3.21726	4.14367	2.97052	2.41635	1.2195	2.08104	1.53676	4.4513	3.62792	4.82853	2.24209	1.65804	1.08371	2.49539	2.83905	3.27227	3.83634	4.3129	3.24974	3.33449	3.52186	4.84857
ENSG00000246526	RP11-539L10.2	lincRNA	NA	chr4	3072	2.62624	-0.0871287	0.792645	0.986764	0.0634631	0.847628	0.99954	-0.93727	0.00954987	0.105231	-1.08786	0.00112365	0.0203515	0.150592	0.743075	0.999705	-1.01257	9.17926e-05	0.00147715	RP11-539L10.2	3.68613	2.62634	2.65875	1.95226	2.6932	0.946261	3.50006	2.33717	2.29702	2.02847	1.95412	0.944933	2.19114	1.46684	2.80976	1.1594	3.17864	2.61535	3.15272	1.62582	3.06106	0.728532	2.97867	1.79705
ENSG00000179299	NSUN7	protein_coding	overlapping_locus	chr4	60089	3.86913	-0.0295248	0.935711	0.99467	0.0219273	0.952008	0.99954	1.24184	0.00214537	0.0508341	1.19039	0.00108742	0.0202053	0.051452	0.917962	0.999705	1.21611	2.53903e-05	0.000645403	NSUN7	4.24974	4.94989	3.98479	4.68622	2.50909	3.80729	2.9058	3.64159	2.30776	4.28439	3.94766	5.17403	2.39884	3.73907	2.86245	3.88338	2.92181	3.38113	2.05723	4.20125	3.02191	4.98906	3.09217	5.14469
ENSG00000173597	SULT1B1	protein_coding	NA	chr4	66800	6.19526	0.452746	0.104933	0.980845	0.268722	0.335036	0.99954	1.29191	5.74956e-05	0.00713006	1.47593	1.32911e-06	0.000506382	-0.184024	0.626265	0.999705	1.38392	1.51768e-08	3.93746e-06	SULT1B1	6.05792	6.75238	5.87721	6.83018	4.89466	6.59411	4.34175	6.41351	4.77961	6.53385	5.45888	6.98113	5.53685	6.69141	5.1571	6.88836	5.73255	6.55094	4.11829	6.47424	6.05592	7.70044	5.51335	7.12483
ENSG00000138772	ANXA3	protein_coding	NA	chr4	58933	6.98174	0.322253	0.432954	0.980845	-0.0623061	0.878239	0.99954	1.46949	0.00132831	0.0399866	1.85405	2.28653e-05	0.00260384	-0.384559	0.49191	0.999705	1.66177	1.19388e-06	8.08871e-05	ANXA3	6.8589	7.29137	6.6797	7.60234	5.41624	7.3744	3.46959	6.72097	2.65274	6.92526	6.13073	8.00928	6.06326	7.34705	5.38003	7.63876	5.82087	7.53549	5.28299	7.82525	6.93599	7.8882	5.6951	8.18806
ENSG00000138646	HERC5	protein_coding	NA	chr4	49047	4.79469	-0.123589	0.781451	0.98672	-0.00108947	0.998063	1	-1.02241	0.0237547	0.155916	-1.14491	0.00558201	0.043836	0.1225	0.832598	0.999705	-1.08366	0.0006704	0.00533299	HERC5	5.12444	4.16428	5.35716	4.06779	5.5236	4.73891	4.1517	4.06744	4.18777	3.64065	3.4617	2.79063	6.20074	4.75634	5.02677	3.56541	4.61935	3.90663	4.57141	3.30032	4.71569	4.31776	4.95855	3.3253
ENSG00000164023	SGMS2	protein_coding	NA	chr4	90485	3.11881	0.137132	0.687541	0.982956	0.239814	0.480791	0.99954	1.19882	0.00113964	0.0367686	1.09614	0.0008891	0.0186	0.102682	0.820497	0.999705	1.14748	1.29002e-05	0.000402402	SGMS2	3.01676	3.32632	2.86464	3.51564	1.20167	2.61321	2.00488	3.37603	2.88004	2.70901	2.6751	4.06594	2.1479	2.05609	3.11017	4.051	2.43428	3.40836	0.885793	3.1778	2.21648	4.94115	1.60594	3.14533
ENSG00000151458	ANKRD50	protein_coding	NA	chr4	48681	2.46817	-0.139757	0.657024	0.980845	-0.020738	0.947894	0.99954	1.17006	0.000730777	0.029702	1.05104	0.000651911	0.0159205	0.119019	0.778056	0.999705	1.11055	7.17605e-06	0.00026783	ANKRD50	2.30308	1.9553	2.5873	3.11706	1.55351	3.04934	1.14161	2.62827	1.29853	2.13579	1.88963	2.96523	1.72717	2.79871	2.05718	3.45929	1.88131	2.20979	-0.272488	2.59095	1.97144	3.98777	1.42855	2.61283
ENSG00000164125	FAM198B	protein_coding	NA	chr4	48845	5.43367	0.00763007	0.978884	0.997292	0.392605	0.180314	0.99954	1.65268	2.642e-06	0.00112412	1.26771	2.53816e-05	0.00274594	0.384974	0.328358	0.999705	1.4602	1.08059e-08	3.19284e-06	FAM198B	4.79934	5.7373	5.09946	6.31559	4.11749	5.63901	4.097	5.64354	4.36614	5.8285	4.78482	6.20089	4.8317	5.7044	4.46209	5.79368	4.72328	6.08235	2.78629	5.28241	4.6275	7.04904	4.54402	5.84638
ENSG00000248429	RP11-597D13.9	antisense	overlapping_locus	chr4	32126	2.85388	-0.0310353	0.904061	0.991622	0.107924	0.673125	0.99954	1.1328	0.000103719	0.0100296	0.993837	0.000124773	0.00739875	0.138959	0.68872	0.999705	1.06332	4.87852e-07	4.11848e-05	RP11-597D13.9	2.36401	2.8526	2.23903	3.83671	1.72276	3.15802	2.36033	3.4085	2.21198	3.01491	2.69856	3.66444	2.21166	2.90047	2.62235	3.3188	2.58737	3.77838	1.70392	2.78522	2.30557	3.87156	1.59708	1.8438
ENSG00000164124	TMEM144	protein_coding	overlapping_locus	chr4	53808	2.67	0.0118628	0.974652	0.997292	-0.11347	0.763355	0.99954	1.30584	0.00140225	0.04048	1.43117	0.000146645	0.00785661	-0.125333	0.802999	0.999705	1.36851	4.29433e-06	0.000188755	TMEM144	2.05674	3.32688	2.65042	3.64076	1.51597	3.40836	1.89844	3.86147	2.03668	2.12039	2.1278	3.2583	2.21792	2.85404	1.804	3.85314	2.60629	3.19013	0.181522	2.85389	1.17691	3.68811	-0.567044	1.9049
ENSG00000145416	2020-03-01	protein_coding	overlapping_locus	chr4	859753	5.28071	-0.0946081	0.759089	0.98672	0.246282	0.424554	0.99954	1.32904	0.000118841	0.0106827	0.988154	0.000904751	0.0188333	0.34089	0.406841	0.999705	1.1586	2.1856e-06	0.000123131	2020-03-01	5.20974	5.87971	5.06763	6.06665	4.15991	5.80472	3.8341	5.26594	4.40789	5.05522	4.25513	5.66178	4.68492	5.38806	5.08787	5.67381	4.39046	5.60465	2.77175	5.29122	4.44067	6.7252	4.46043	5.19254
ENSG00000109466	KLHL2	protein_coding	ncRNA_host	chr4	115539	5.16548	0.0101547	0.97299	0.997292	0.201217	0.50197	0.99954	1.54212	1.59329e-05	0.00360592	1.35106	2.01211e-05	0.00240481	0.191063	0.641145	0.999705	1.44659	3.49498e-08	6.63859e-06	KLHL2	3.58498	5.17861	5.00899	5.84246	4.05265	5.00152	3.54257	4.98807	4.13324	5.48418	4.58952	6.45264	4.53075	4.78889	4.05408	5.86119	4.164	5.20961	2.75562	5.76188	4.62182	6.84254	4.41535	6.33596
ENSG00000151726	ACSL1	protein_coding	overlapping_locus	chr4	71224	10.5982	0.0880417	0.759647	0.98672	0.0770049	0.789139	0.99954	1.07634	0.00091663	0.0327188	1.08738	0.00023932	0.0100222	-0.0110368	0.977864	0.999705	1.08186	4.31443e-06	0.000188828	ACSL1	10.5413	10.8641	10.3046	11.0255	9.98758	10.4627	9.24913	10.7054	8.62115	11.0935	10.5317	11.8773	9.991	10.4578	9.49668	11.2778	9.97455	10.6808	9.88766	10.9954	10.4084	11.6304	10.1333	11.8536
ENSG00000251230	MIR3945HG	lincRNA	ncRNA_host	chr4	11167	1.96594	-0.38019	0.338397	0.980845	0.172905	0.650901	0.99954	1.29436	0.00262647	0.0560133	0.741265	0.0423199	0.137411	0.553095	0.30188	0.999705	1.01781	0.000509428	0.00445258	MIR3945HG	0.137521	2.37124	1.91965	1.97876	1.619	1.96255	-0.024752	1.87489	-1.99804	2.9901	1.67402	2.73543	1.54143	1.81538	-0.194139	1.9771	0.804223	1.96491	2.70854	3.05188	2.15542	1.82431	1.17461	3.33386
ENSG00000250138	RP11-848G14.5	unprocessed_pseudogene	pseudo_consens	chr5	4437	3.04575	-0.499757	0.324021	0.980845	0.0147667	0.975927	0.99954	1.90932	0.00104501	0.0348458	1.39479	0.00523421	0.042243	0.514524	0.462914	0.999705	1.65206	4.55723e-05	0.000967536	RP11-848G14.5	-3.95515	1.57407	2.13696	2.76559	3.29803	3.72066	0.150915	0.599389	0.194267	2.78161	2.30675	4.0857	2.75998	3.87912	1.18844	2.86372	2.15213	3.17357	2.51076	4.20149	1.707	2.78353	2.42343	5.36136
ENSG00000249437	NAIP	protein_coding	NA	chr5	56632	4.37412	-0.0518219	0.882098	0.99128	0.0143088	0.967257	0.99954	1.36479	0.000738839	0.029702	1.29866	0.000372897	0.0121408	0.0661307	0.893045	0.999705	1.33172	4.87778e-06	0.000205893	NAIP	3.88774	4.78446	3.7891	4.52494	3.61288	4.72879	2.50777	4.43089	2.00549	3.64686	4.49687	5.7714	3.22768	4.39874	2.74468	4.85275	4.49613	5.59615	3.07374	4.6972	4.25503	5.76398	3.78733	5.34714
ENSG00000038427	VCAN	protein_coding	NA	chr5	110839	9.13435	-0.141448	0.561178	0.980845	0.0989817	0.684432	0.99954	1.54354	3.489e-07	0.000247416	1.30311	9.04882e-07	0.000476215	0.240429	0.464564	0.999705	1.42333	3.17072e-10	2.10793e-07	VCAN	8.5949	9.64573	8.91615	9.76017	7.94646	9.82961	8.56096	9.82351	8.11451	9.02158	8.80221	10.0117	8.28292	9.42373	8.78289	10.084	8.69144	9.62227	7.60455	9.12803	8.19988	10.3329	7.41843	9.07935
ENSG00000185261	KIAA0825	protein_coding	overlapping_locus	chr5	465632	1.95044	0.570263	0.173493	0.980845	0.0263893	0.94933	0.99954	0.892612	0.0417715	0.204193	1.43649	0.000618476	0.0157331	-0.543873	0.341267	0.999705	1.16455	0.000238423	0.00267804	KIAA0825	-1.47699	1.48481	0.905748	2.53416	1.10237	2.9822	-0.206181	1.61652	-0.0550571	1.56511	1.11703	2.61674	1.20055	1.71909	1.22226	2.00836	1.63898	1.46174	-0.521323	2.84998	2.50116	3.89293	1.98523	2.43779
ENSG00000168916	ZNF608	protein_coding	overlapping_locus	chr5	111895	2.32892	0.389352	0.407616	0.980845	0.243186	0.590475	0.99954	1.92567	0.000296515	0.0185723	2.07183	2.87303e-05	0.00287179	-0.146166	0.816544	0.999705	1.99875	4.08976e-07	3.70404e-05	ZNF608	1.24079	2.22807	1.83773	2.52728	0.233989	0.586115	-1.12472	2.15366	1.90053	3.88016	1.59381	4.33334	-0.467746	2.05952	-0.40764	1.45759	1.56135	2.36922	0.866963	3.57718	1.906	3.43586	0.531907	3.8049
ENSG00000113368	LMNB1	protein_coding	NA	chr5	60398	6.88397	0.0473449	0.830081	0.988831	-0.0793483	0.716962	0.99954	1.07561	2.87693e-05	0.0050167	1.2023	7.54007e-07	0.000476215	-0.126693	0.673271	0.999705	1.13896	6.38349e-09	2.24706e-06	LMNB1	6.67181	6.92833	6.61874	7.25176	6.15024	7.37574	5.81082	7.18659	5.63801	7.21941	6.30532	7.73574	6.03817	6.94275	6.09567	7.75352	5.98813	7.11005	5.91553	7.57369	6.88259	7.63443	6.19185	7.85202
ENSG00000120306	CYSTM1	protein_coding	overlapping_locus	chr5	107411	7.19817	0.470462	0.185492	0.980845	0.34583	0.320133	0.99954	1.26771	0.00144821	0.0411187	1.39234	0.000145704	0.00785661	-0.124632	0.797878	0.999705	1.33003	4.6371e-06	0.000196513	CYSTM1	6.68034	7.45536	6.78094	7.28255	6.34849	6.48361	4.81537	7.03195	4.70269	7.81613	6.40882	8.39667	6.81975	7.47525	5.10418	7.6366	6.36137	7.60846	6.68299	7.87962	7.51748	6.88466	6.68784	9.17626
ENSG00000171992	SYNPO	protein_coding	NA	chr5	58141	2.29405	0.0309234	0.930409	0.994033	0.445391	0.211061	0.99954	-0.811897	0.0280233	0.166643	-1.22636	0.000506168	0.0145828	0.414468	0.387499	0.999705	-1.01913	0.000141243	0.00190902	SYNPO	1.80309	1.13851	2.60102	0.797904	2.58588	1.06659	2.52651	1.14843	3.50241	2.62398	2.01481	-0.221733	1.67205	1.54219	2.734	1.42592	2.08617	1.5914	3.67191	2.2333	2.91649	2.32031	2.92948	1.53014
ENSG00000174705	SH3PXD2B	protein_coding	NA	chr5	129524	2.86002	-0.256435	0.561155	0.980845	0.185319	0.655151	0.99954	2.98873	1.72447e-07	0.000166756	2.54698	3.05474e-07	0.000295393	0.441754	0.452056	0.999705	2.76785	1.04999e-10	9.51183e-08	SH3PXD2B	-1.08923	3.49113	2.76196	3.49905	-2.10814	2.27512	0.863263	3.12751	0.594005	3.07261	1.15968	4.84846	1.6622	3.52743	1.14198	4.13967	1.59267	3.4198	0.496783	3.00019	0.768944	3.16979	-0.489472	3.95792
ENSG00000205269	TMEM170B	protein_coding	NA	chr6	45247	4.49464	-0.031346	0.934113	0.994312	0.243969	0.521553	0.99954	1.2916	0.00163197	0.0435621	1.01628	0.00462524	0.0395012	0.275315	0.585492	0.999705	1.15394	5.88496e-05	0.00111817	TMEM170B	4.2182	5.04073	4.32542	5.40101	3.3335	4.9567	2.96594	4.41273	3.67083	4.42467	3.64203	5.24797	3.74769	3.90097	4.29887	4.73929	4.01474	4.47869	1.08851	4.60852	4.14138	6.27204	3.31058	4.56169
ENSG00000158373	HIST1H2BD	protein_coding	overlapping_locus	chr6	13204	3.95409	0.141296	0.664258	0.980845	0.258797	0.429524	0.99954	1.06192	0.00257394	0.0556958	0.944419	0.00270528	0.0304509	0.117501	0.788789	0.999705	1.00317	5.74798e-05	0.00110563	HIST1H2BD	3.00169	2.53171	4.31889	4.3986	3.5169	4.27768	2.73686	3.62449	3.00045	5.12725	3.46484	3.99878	3.5382	4.73659	2.73831	4.70047	2.67715	3.59278	3.57692	4.25824	3.65209	4.44269	3.46459	4.94706
ENSG00000010030	ETV7	protein_coding	NA	chr6	33710	2.41376	0.369674	0.575752	0.980845	-0.172296	0.796055	0.99954	-1.81399	0.0111984	0.113661	-1.27202	0.0401425	0.133103	-0.54197	0.544342	0.999705	-1.54301	0.00159018	0.00967665	ETV7	0.0740814	-0.923968	2.27947	-0.34145	3.62723	2.56921	0.483509	-3.13905	2.36652	2.01518	2.01116	-0.261838	4.06277	0.66648	2.57345	0.834111	2.79152	1.30622	2.99792	1.0201	-0.275511	0.308405	3.02313	0.903678
ENSG00000112759	SLC29A1	protein_coding	NA	chr6	14647	4.46442	-0.234483	0.289943	0.980845	-0.409726	0.0733595	0.99954	-1.24289	3.68611e-06	0.00145219	-1.06765	6.37349e-06	0.00133044	-0.175242	0.563417	0.999705	-1.15527	5.76563e-09	2.19032e-06	SLC29A1	3.67791	3.43041	4.66366	3.6902	5.27388	4.49192	5.12133	3.9951	4.28771	3.59679	4.62284	4.08386	5.42597	4.06534	4.63842	3.88837	4.33046	3.48855	5.47444	3.0817	5.01428	3.64912	5.52555	3.13158
ENSG00000146070	PLA2G7	protein_coding	NA	chr6	31493	3.32249	-0.637	0.0955783	0.980845	-0.188433	0.603749	0.99954	1.62378	9.8647e-05	0.00999342	1.17521	0.000966187	0.019374	0.448568	0.361003	0.999705	1.3995	2.01714e-06	0.000117247	PLA2G7	2.75359	3.5954	3.42933	3.91127	2.56877	4.33334	2.8696	4.29208	0.995354	1.77627	2.19954	3.64015	0.928856	2.25785	2.46988	3.77932	1.37258	3.16698	2.8105	3.75725	1.82919	4.17008	2.2365	2.92272
ENSG00000111817	DSE	protein_coding	overlapping_locus	chr6	190688	5.12839	0.024352	0.903317	0.991622	0.0645041	0.748256	0.99954	1.11289	3.97005e-06	0.00150819	1.07273	1.063e-06	0.000476215	0.0401521	0.883348	0.999705	1.09281	1.90308e-09	9.57336e-07	DSE	4.61565	5.60713	4.40862	5.06913	3.91544	5.57524	4.27107	5.04282	4.7849	5.43382	4.86521	5.93694	4.48606	5.18811	4.36353	5.39902	4.45549	5.46677	3.48711	5.89086	4.56554	6.17585	4.45631	5.56229
ENSG00000172594	SMPDL3A	protein_coding	NA	chr6	20672	3.25775	0.070941	0.811247	0.988005	0.187236	0.535165	0.99954	1.16673	0.000365091	0.0201216	1.05043	0.000328774	0.0115418	0.116295	0.769208	0.999705	1.10858	2.52331e-06	0.000134877	SMPDL3A	3.2746	4.09951	3.26147	4.50876	2.11721	4.03999	2.23018	4.07492	2.1539	3.01946	3.22865	3.3859	3.05251	3.83557	2.92558	3.5261	2.78581	3.40282	1.79974	3.23948	2.87573	4.38962	1.6107	2.94477
ENSG00000118520	ARG1	protein_coding	NA	chr6	11189	5.05758	1.16369	0.0548635	0.980845	0.768322	0.18967	0.99954	2.22634	0.00133413	0.0399866	2.6217	6.89881e-05	0.00502621	-0.395363	0.633466	0.999705	2.42402	2.58095e-06	0.000135909	ARG1	4.62768	6.08107	3.61787	4.89684	1.70001	3.39645	-0.414942	3.43861	2.2371	5.90539	4.23355	7.16116	3.29162	5.21733	1.96259	4.79084	4.80829	5.61279	2.95244	6.09428	4.22334	6.59943	3.92435	7.81473
ENSG00000112299	VNN1	protein_coding	NA	chr6	32460	6.06689	0.741706	0.030051	0.880585	0.807763	0.0214592	0.99954	1.6325	2.78601e-05	0.00493913	1.56645	9.76624e-06	0.00167878	0.066057	0.883299	0.999705	1.59947	3.25785e-08	6.41737e-06	VNN1	5.46197	7.2938	4.95239	6.07219	4.78373	6.07271	4.3698	5.81935	5.0983	6.80137	5.02499	6.45558	5.26827	6.48546	4.43517	5.47794	5.62426	6.48218	3.96848	6.64564	6.51638	8.32823	4.66498	6.85168
ENSG00000164850	GPER1	protein_coding	retrogene	chr7	11608	1.87619	-0.0453831	0.925327	0.993796	-0.197856	0.664418	0.99954	1.51069	0.00342343	0.0645656	1.66316	0.000439227	0.0133826	-0.152473	0.811927	0.999705	1.58692	1.91006e-05	0.000533264	GPER1	0.664423	1.99194	1.79989	2.28075	0.225572	0.908955	0.535855	0.310221	0.051829	2.53297	1.59493	3.95441	0.321795	1.08285	0.53201	1.52373	-0.0654788	1.62921	1.01626	2.57948	-0.830721	2.23568	0.428376	3.04833
ENSG00000187037	GPR141	protein_coding	overlapping_locus	chr7	149993	3.71242	0.24093	0.392466	0.980845	0.194181	0.486376	0.99954	1.14545	0.000362497	0.0200827	1.1922	5.44523e-05	0.00437951	-0.0467495	0.904178	0.999705	1.16882	7.32543e-07	5.68764e-05	GPR141	2.40656	3.37323	3.3267	3.77022	3.11181	4.10388	2.66576	3.69054	2.40302	3.02229	3.42774	4.96571	3.16548	3.95668	2.54479	4.71892	3.55028	4.14039	1.8778	3.63229	3.30125	4.8059	3.23383	5.04309
ENSG00000106070	GRB10	protein_coding	NA	chr7	203400	4.16409	-0.480745	0.143672	0.980845	0.0129521	0.967442	0.99954	1.51091	8.15604e-05	0.0088481	1.01721	0.00169042	0.0248964	0.493697	0.275945	0.999705	1.26406	2.56532e-06	0.000135909	GRB10	3.13617	4.34879	3.8786	4.2611	3.66145	3.51853	3.41902	4.37473	3.06528	4.09887	4.76164	6.03453	3.42936	3.93353	2.47098	4.27159	3.59483	3.82963	3.45914	4.50263	2.23688	4.92698	3.34363	6.10226
ENSG00000105967	TFEC	protein_coding	NA	chr7	224749	3.34076	-0.460871	0.259767	0.980845	-0.0167682	0.966886	0.99954	1.48561	0.000744039	0.029702	1.04151	0.00575769	0.0445986	0.444103	0.406225	0.999705	1.26356	3.68487e-05	0.000830424	TFEC	2.46306	3.70748	3.08774	4.34941	2.17911	3.97911	2.23146	3.18497	1.93397	2.25909	2.58194	3.77637	2.71093	2.87364	2.82261	3.63122	2.53848	3.37368	0.024972	3.25153	2.13002	4.73735	1.8039	3.03484
ENSG00000157800	SLC37A3	protein_coding	ncRNA_host	chr7	110741	5.42095	0.264074	0.339949	0.980845	0.344247	0.213012	0.99954	1.28232	6.3663e-05	0.00752426	1.20215	3.21809e-05	0.00305633	0.0801728	0.83169	0.999705	1.24223	1.35165e-07	1.73223e-05	SLC37A3	4.62278	5.55999	5.07243	5.97922	4.13875	5.12979	3.85675	4.60113	4.0187	5.74649	4.79056	6.5042	4.56636	5.51453	4.22661	5.72932	4.56065	5.60941	3.58071	5.65548	4.67106	6.28892	4.99592	6.76972
ENSG00000257335	MGAM	protein_coding	overlapping_locus	chr7	198935	8.40706	0.310153	0.322964	0.980845	0.256053	0.417822	0.99954	1.08578	0.00177892	0.0460397	1.13988	0.000345542	0.0117646	-0.0541007	0.899854	0.999705	1.11283	9.50927e-06	0.000327151	MGAM	7.20239	8.36796	7.95997	8.52686	7.40129	8.12107	7.06488	8.49385	6.54174	8.48182	8.33419	9.50407	7.95258	8.39995	7.21788	9.17795	7.92448	7.9552	7.74484	8.7267	8.60731	10.0522	7.89832	9.68735
ENSG00000258227	CLEC5A	protein_coding	NA	chr7	19651	3.3106	0.164308	0.645389	0.980845	0.145296	0.68469	0.99954	1.24185	0.00137085	0.0402248	1.26086	0.00035942	0.0119848	-0.0190114	0.968211	0.999705	1.25136	7.87723e-06	0.000284034	CLEC5A	0.467203	2.1473	3.13517	3.52892	1.97006	3.62393	1.43688	3.55094	1.64272	3.15655	3.05489	3.73532	3.18702	4.16639	2.97506	4.63194	2.68862	3.39847	2.34527	3.26648	3.47541	4.608	2.004	3.46749
ENSG00000257743	MGAM2	protein_coding	NA	chr7	110576	3.47478	-0.0935987	0.84043	0.98957	0.066701	0.885854	0.99954	1.76051	0.000795204	0.0308292	1.60021	0.000626509	0.0157387	0.1603	0.799738	0.999705	1.68036	7.52512e-06	0.000277933	MGAM2	2.2763	4.18615	2.67187	3.94755	1.95392	2.89503	1.54314	3.76066	1.46267	3.53099	3.03261	4.55842	1.74002	2.63601	1.67507	4.31984	2.25032	2.45374	-0.521433	3.62175	3.16398	5.22904	2.68337	4.70492
ENSG00000211714	TRBV7-3	TR_V_gene	NA	chr7	513	1.85191	-0.148581	0.659435	0.980845	-0.499791	0.142682	0.99954	-1.20038	0.00140002	0.04048	-0.84917	0.00871244	0.0556214	-0.35121	0.449364	0.999705	-1.02478	8.23366e-05	0.00135785	TRBV7-3	2.56356	0.986025	1.21478	1.05093	2.85916	2.17631	1.62862	1.36492	1.58146	-0.0899019	1.04243	-0.129603	1.79875	1.1566	1.35855	0.406191	1.71723	1.63975	2.57252	1.41659	2.61002	0.351653	1.41286	0.635556
ENSG00000211750	TRBV24-1	TR_V_gene	NA	chr7	513	2.13046	-0.619056	0.162876	0.980845	-0.771827	0.0840051	0.99954	-1.21226	0.0108309	0.111962	-1.05949	0.0117655	0.0655371	-0.152771	0.799077	0.999705	-1.13588	0.000575931	0.00482757	TRBV24-1	2.50442	-1.40261	1.29259	0.852069	2.57852	2.1594	2.86979	2.42494	2.91096	1.82614	1.76506	-0.595564	1.48165	1.36411	3.03105	1.90954	1.65494	1.65463	3.50882	0.743416	2.68046	0.876029	2.23261	0.597143
ENSG00000268170	RP11-556I13.2	antisense	NA	chr7	1800	2.18214	0.20033	0.609817	0.980845	0.0536966	0.890242	0.99954	1.71204	0.00015017	0.0121935	1.85867	9.78511e-06	0.00167878	-0.146633	0.783993	0.999705	1.78536	1.15644e-07	1.5571e-05	RP11-556I13.2	2.18778	3.47709	2.05051	3.16373	0.238572	1.5862	0.10922	1.77365	0.189699	2.53026	0.632969	3.26537	0.971485	2.35308	-1.03111	2.11097	1.1186	1.49991	0.859584	3.33298	0.498073	2.53801	1.50208	3.34623
ENSG00000157168	NRG1	protein_coding	overlapping_locus	chr8	1128574	4.33301	-0.756017	0.036662	0.967676	-0.217459	0.533543	0.99954	1.42437	0.000311267	0.0187889	0.885811	0.00776982	0.052224	0.538558	0.25854	0.999705	1.15509	2.32247e-05	0.000602997	NRG1	2.47746	3.57175	4.82081	5.44512	4.01209	5.5642	2.83865	4.05098	2.53283	1.99043	4.0668	4.40659	3.92498	5.23887	3.34863	4.20356	3.68763	4.17405	3.96567	4.51226	3.51345	5.03946	3.1086	4.41838
ENSG00000168615	ADAM9	protein_coding	NA	chr8	108276	4.15452	0.146152	0.600964	0.980845	0.197659	0.47631	0.99954	1.5035	6.56743e-06	0.00221008	1.45199	1.75133e-06	0.000620962	0.0515071	0.8916	0.999705	1.47774	3.77869e-09	1.60599e-06	ADAM9	3.99184	4.40396	3.23084	4.7173	2.89638	4.62307	2.64776	3.54519	3.23536	3.83836	3.5191	5.20696	3.09821	4.14088	3.43656	4.98381	3.49814	4.76721	2.41844	4.5823	3.73688	5.9061	2.839	4.68944
ENSG00000131203	IDO1	protein_coding	overlapping_locus	chr8	26170	2.56426	-0.0189955	0.968651	0.997292	-0.571277	0.265566	0.99954	-1.9078	0.000546209	0.025261	-1.35552	0.00399151	0.0364776	-0.552282	0.403744	0.999705	-1.63166	2.12176e-05	0.000570315	IDO1	4.04553	2.19716	2.02295	0.341361	3.39991	2.45169	3.49913	2.63761	2.2068	-0.559881	0.38627	-0.263053	3.76522	0.435657	3.08696	1.04733	1.4006	0.815688	2.34878	0.227271	2.48959	2.14135	3.56436	0.111253
ENSG00000198363	ASPH	protein_coding	ncRNA_host	chr8	214085	4.69027	0.176478	0.555422	0.980845	0.149179	0.616891	0.99954	1.28731	0.000147909	0.0121024	1.31461	2.44563e-05	0.00270981	-0.0272987	0.946049	0.999705	1.30096	2.14805e-07	2.48254e-05	ASPH	4.72637	5.85239	4.15476	5.35184	3.53395	4.60229	3.68216	4.90962	3.64235	4.6438	4.21773	5.84841	4.06954	4.45842	4.18773	5.23544	3.89999	4.5206	2.83595	5.67813	4.47615	6.14711	3.38019	5.76052
ENSG00000154589	LY96	protein_coding	NA	chr8	37736	3.32108	-0.265694	0.469987	0.980845	-0.0435969	0.906251	0.99954	1.21114	0.00253204	0.0554556	0.989045	0.00507423	0.041478	0.222097	0.655354	0.999705	1.10009	8.94134e-05	0.00144323	LY96	2.95111	3.20922	3.49282	4.25116	2.25537	4.35789	1.36906	3.67625	0.811529	1.8351	3.2441	3.12737	2.83703	4.37481	3.36697	3.52847	2.50036	3.30253	1.45507	3.52691	2.77602	4.43566	2.36323	3.71992
ENSG00000129295	LRRC6	protein_coding	NA	chr8	103665	4.06657	-0.157787	0.736257	0.98672	-0.0779683	0.87024	0.99954	1.16927	0.0181369	0.139193	1.08945	0.0136141	0.0702539	0.0798188	0.898963	0.999705	1.12936	0.00102196	0.00707339	LRRC6	1.93657	3.75261	4.77604	5.436	2.69029	4.32822	2.97027	3.68131	0.842744	1.65593	3.729	4.39256	3.53401	4.97977	1.48795	2.10801	3.19996	3.49429	3.27456	4.82214	3.53809	4.94279	3.41226	4.07549
ENSG00000106772	PRUNE2	protein_coding	NA	chr9	294712	1.98666	0.464541	0.439885	0.980845	0.570688	0.334626	0.99954	1.31166	0.0450364	0.213169	1.20551	0.0400019	0.132761	0.106147	0.9006	0.999705	1.25859	0.00518346	0.0219964	PRUNE2	1.08033	-0.045217	0.485127	0.300128	1.16437	2.22512	1.32022	3.08539	0.136791	0.562626	1.98871	4.12897	1.59566	2.35078	0.333243	0.453079	0.814187	1.95912	-2.05687	0.0962191	2.27049	3.81133	2.40799	4.3726
ENSG00000165029	ABCA1	protein_coding	NA	chr9	147236	4.42069	0.0147906	0.965534	0.997292	0.0572712	0.870359	0.99954	1.04575	0.00432438	0.0733627	1.00326	0.00232753	0.0281021	0.0424806	0.926246	0.999705	1.02451	7.80244e-05	0.0013119	ABCA1	4.34265	4.86097	4.19636	5.09804	4.31748	5.15061	3.35931	4.72138	3.83122	5.04007	3.05873	4.04226	3.14297	3.42372	2.86746	4.40188	3.80014	4.03411	2.56441	4.77994	4.15697	5.988	3.58574	4.19491
ENSG00000229314	ORM1	protein_coding	NA	chr9	3420	5.88198	-0.0828472	0.879081	0.99128	-0.0541588	0.919266	0.99954	1.85161	0.00207769	0.0501142	1.82292	0.000795196	0.0175711	0.0286885	0.968544	0.999705	1.83727	2.06129e-05	0.000566562	ORM1	4.27955	6.28897	4.77248	5.65137	3.88793	5.77513	3.55801	7.06242	1.00137	6.44769	5.29014	7.10992	2.84429	4.78725	3.38883	6.43009	3.56542	5.54748	6.45691	7.95714	5.67424	7.16635	4.40296	7.24298
ENSG00000136830	FAM129B	protein_coding	NA	chr9	73651	5.39529	-0.62047	0.0228944	0.822728	-0.305687	0.23634	0.99954	1.16031	0.000107664	0.0101983	0.845525	0.00103859	0.0199216	0.314784	0.379499	0.999705	1.00292	2.17443e-06	0.000123131	FAM129B	3.20202	5.31933	5.203	5.52854	4.90045	5.25852	4.69749	5.27006	4.36807	5.62879	5.63363	6.74916	4.99212	5.38283	3.97387	5.64174	4.70187	6.22636	6.04098	6.22718	4.48151	4.74277	4.09312	5.60176
ENSG00000170525	PFKFB3	protein_coding	ncRNA_host	chr10	109711	7.01438	-0.155914	0.568956	0.980845	-0.0612387	0.821338	0.99954	1.4819	7.85069e-06	0.00245611	1.38722	3.52058e-06	0.000913375	0.094675	0.801332	0.999705	1.43456	6.75997e-09	2.24706e-06	PFKFB3	6.19176	7.45475	6.51129	7.18359	5.86834	6.56035	5.57432	6.75212	5.19048	7.79689	6.79279	8.64656	6.04078	6.51886	5.55571	7.92438	6.12715	7.3797	6.5766	7.77215	6.65153	7.60035	6.1166	8.2498
ENSG00000215244	RP11-563J2.2	lincRNA	NA	chr10	58296	2.72146	0.00668588	0.984152	0.997658	0.251938	0.447191	0.99954	1.4691	0.000118515	0.0106827	1.22385	0.000257719	0.0103839	0.245252	0.58718	0.999705	1.34648	8.92298e-07	6.50094e-05	RP11-563J2.2	1.14009	3.16655	2.80318	3.79258	1.63223	2.84798	0.98259	2.56306	0.842261	3.32512	2.17042	3.85526	1.46005	3.25022	1.50448	2.36081	1.88611	2.43352	2.05897	3.13878	2.60865	3.89844	1.98979	3.825
ENSG00000212743	RP11-563J2.3	lincRNA	NA	chr10	2447	2.06872	-0.020892	0.960199	0.996963	0.0579776	0.888016	0.99954	1.23015	0.00630276	0.0876372	1.15128	0.00419608	0.0374394	0.0788696	0.888575	0.999705	1.19072	0.000168596	0.0021499	RP11-563J2.3	1.69425	-0.958543	2.1275	3.39994	1.52316	1.95295	0.787534	2.43709	-0.0433868	2.27998	1.37069	2.99812	-0.281768	2.17816	1.01795	2.73669	0.989005	1.44015	1.83813	2.32015	1.93671	3.45967	1.36563	3.23275
ENSG00000148468	FAM171A1	protein_coding	NA	chr10	159420	2.13392	-0.0904478	0.744179	0.98672	-0.432966	0.127147	0.99954	-1.21224	0.000159934	0.0125089	-0.869722	0.00162862	0.0246579	-0.342518	0.374523	0.999705	-1.04098	4.17936e-06	0.000186008	FAM171A1	2.24622	0.198346	2.28066	1.92409	2.40582	1.55666	2.5264	0.70682	2.79153	1.19265	2.19597	0.699385	2.45828	1.61811	2.11321	1.91875	2.85632	1.79798	3.11457	1.87832	2.53533	1.02411	2.15716	0.780614
ENSG00000148459	PDSS1	protein_coding	overlapping_locus	chr10	49140	2.5792	-0.151491	0.561997	0.980845	0.0506003	0.845868	0.99954	1.19708	6.68271e-05	0.00781142	0.994993	0.00015955	0.0081451	0.202091	0.568936	0.999705	1.09604	4.09261e-07	3.70404e-05	PDSS1	2.80272	3.65129	2.58173	2.94662	1.48346	3.10885	2.06969	3.08084	1.35328	2.52299	1.92294	3.08197	1.38457	3.01858	2.22939	2.88984	2.35327	3.14146	0.329685	2.58471	1.86714	3.20509	1.06584	2.59555
ENSG00000204020	LIPN	protein_coding	NA	chr10	16837	3.20229	-0.285362	0.453356	0.980845	-0.0569262	0.878848	0.99954	1.54582	0.000357671	0.0199191	1.31739	0.000552233	0.0151005	0.228436	0.659455	0.999705	1.4316	3.64515e-06	0.00017085	LIPN	2.38983	3.73272	2.23743	3.40486	2.02895	3.7025	0.272104	2.34492	1.8449	3.60051	2.4992	3.75207	0.926696	2.21931	2.62617	4.05656	1.89814	3.53391	0.542199	3.27702	2.24607	4.03645	2.60299	4.35019
ENSG00000185745	IFIT1	protein_coding	NA	chr10	13941	5.3611	0.241864	0.762284	0.98672	-0.0976475	0.902825	0.99954	-1.45582	0.058198	0.239997	-1.11631	0.0989287	0.235342	-0.339512	0.730107	0.999705	-1.28607	0.0139892	0.0451056	IFIT1	4.39449	3.23756	5.61616	4.5705	5.53938	5.17125	3.41659	2.73946	3.31504	1.82123	3.88567	2.08385	7.5966	5.94918	5.53898	2.64789	4.93062	3.48229	4.20023	3.78987	5.6538	4.52646	5.14706	2.70503
ENSG00000198018	ENTPD7	protein_coding	overlapping_locus	chr10	46735	1.70277	0.257222	0.333406	0.980845	0.191043	0.456191	0.99954	1.17367	9.0008e-05	0.00947936	1.23984	7.81099e-06	0.00144789	-0.0661793	0.851728	0.999705	1.20676	7.03917e-08	1.10111e-05	ENTPD7	1.22797	1.6475	0.984541	1.98789	0.597123	1.94596	0.368562	1.71207	1.67577	2.06168	1.20409	2.42727	0.336429	1.9467	1.10909	2.7832	0.676575	2.1179	0.0768702	1.84024	1.75586	2.53156	0.613718	2.96961
ENSG00000166033	HTRA1	protein_coding	NA	chr10	53384	1.84217	-0.193407	0.639326	0.980845	-0.23726	0.548737	0.99954	1.31431	0.00326347	0.0625469	1.35817	0.000785245	0.017569	-0.0438522	0.937364	0.999705	1.33624	2.81442e-05	0.000686628	HTRA1	1.72867	1.07723	1.60869	2.63431	0.7316	2.63865	1.47001	2.81537	0.923772	1.91494	1.85941	3.10881	1.11429	2.66474	-2.36004	2.04393	0.953502	1.90695	2.03663	2.58555	0.371976	1.07564	0.541925	2.96289
ENSG00000129757	CDKN1C	protein_coding	NA	chr11	2669	3.36418	-0.388947	0.265497	0.980845	-0.377426	0.297108	0.99954	-1.79395	2.17501e-05	0.00445574	-1.80547	3.48651e-06	0.000913375	0.0115207	0.981304	0.999705	-1.79971	1.42959e-08	3.80163e-06	CDKN1C	3.55734	0.982162	4.04597	1.47404	4.29903	2.6663	4.03797	2.87141	4.4442	1.22441	5.27234	2.198	4.60571	3.06577	4.18539	2.9246	3.25534	2.002	3.38201	0.431506	3.53289	2.16608	4.11932	2.1499
ENSG00000197601	FAR1	protein_coding	overlapping_locus	chr11	63677	5.86845	0.122157	0.688694	0.982956	0.195662	0.527158	0.99954	1.12394	0.000801147	0.0308761	1.05044	0.000489392	0.0142231	0.0735045	0.857724	0.999705	1.08719	6.29784e-06	0.000244816	FAR1	5.82905	6.1882	5.62496	6.70335	4.7824	6.42223	4.52179	5.64422	4.78908	5.65912	5.15919	6.1749	5.3362	6.09396	5.56204	6.18236	5.04706	5.92583	3.19407	6.14412	5.511	7.53764	5.28188	6.09002
ENSG00000149131	SERPING1	protein_coding	NA	chr11	17467	5.58399	-0.179809	0.769361	0.98672	-0.536695	0.397041	0.99954	-1.28983	0.0463446	0.21593	-0.932945	0.101334	0.238442	-0.356885	0.66793	0.999705	-1.11139	0.011653	0.0395006	SERPING1	4.99673	4.00341	5.34905	4.26716	7.00724	5.56108	4.59917	4.37467	3.55905	2.94798	5.81371	4.48126	6.49552	4.87262	4.93567	4.46699	5.81834	3.90466	5.44728	3.83115	4.72328	3.93615	5.85518	4.97511
ENSG00000110077	MS4A6A	protein_coding	NA	chr11	12653	8.09621	-0.245667	0.346549	0.980845	-0.090735	0.724138	0.99954	1.11479	0.000127707	0.0110265	0.959853	0.000197559	0.00925743	0.154932	0.655551	0.999705	1.03732	7.8251e-07	5.95121e-05	MS4A6A	7.52808	8.25671	8.33911	8.98565	6.95052	8.64073	6.90495	8.23683	6.28198	7.54576	7.70659	8.70029	7.83512	8.70492	8.15295	8.48717	7.19195	8.29968	6.36771	8.0992	7.81936	9.03209	7.10244	8.37146
ENSG00000110079	MS4A4A	protein_coding	NA	chr11	28432	4.19565	-0.28446	0.367945	0.980845	0.210497	0.508356	0.99954	2.2085	7.1923e-08	0.000109292	1.71355	8.02809e-07	0.000476215	0.494957	0.248675	0.999705	1.96103	9.52882e-11	9.51183e-08	MS4A4A	3.24935	4.59795	4.0959	5.12468	2.40773	4.69811	1.78415	3.81284	1.7747	4.82853	3.59809	4.81349	3.56256	4.74688	3.23407	4.8387	2.95263	4.88239	2.25789	5.10725	2.73667	5.42623	2.52479	4.3614
ENSG00000183134	PTGDR2	protein_coding	retrogene	chr11	5032	3.93151	-0.0939455	0.7732	0.98672	-0.330647	0.329554	0.99954	-2.08346	5.78072e-07	0.000353108	-1.84676	5.49199e-07	0.000449372	-0.236702	0.596747	0.999705	-1.96511	3.39891e-10	2.12672e-07	PTGDR2	3.25061	2.55681	4.33529	1.74214	4.83622	3.52254	4.93641	3.0131	4.12582	1.50027	4.07893	0.947304	5.41262	2.40862	4.2176	3.09157	3.31978	1.99935	5.60419	2.67818	4.36445	2.88347	5.36066	1.57739
ENSG00000110448	CD5	protein_coding	NA	chr11	25458	6.66668	-0.324504	0.298804	0.980845	-0.210569	0.492192	0.99954	-0.945009	0.00485707	0.0773989	-1.05894	0.000627722	0.0157387	0.113935	0.787326	0.999705	-1.00198	3.36661e-05	0.000781891	CD5	6.60936	5.99405	6.25595	5.1695	7.14736	5.93944	7.08912	6.15953	7.38355	6.41033	6.27431	4.46169	7.11617	6.29965	6.76102	6.21301	6.75613	6.25566	8.14303	6.33826	6.62719	5.36777	6.85863	5.40812
ENSG00000172508	CARNS1	protein_coding	NA	chr11	10640	3.32406	-0.341586	0.291614	0.980845	-0.180267	0.566591	0.99954	-1.07345	0.001991	0.048961	-1.23477	0.000137758	0.0075924	0.161319	0.708777	0.999705	-1.15411	5.35168e-06	0.000217274	CARNS1	4.41373	2.71458	3.36991	1.96871	3.48418	2.6677	4.5352	3.36772	3.66332	3.07165	3.17962	1.66438	2.53296	2.94109	3.63893	1.87893	2.96684	2.65571	4.74755	2.5019	3.45205	1.49181	3.34675	2.1634
ENSG00000137474	MYO7A	protein_coding	NA	chr11	86976	2.57803	-0.48722	0.113425	0.980845	-0.460246	0.12001	0.99954	1.1298	0.000719056	0.029702	1.10282	0.000249329	0.0101635	0.0269739	0.946655	0.999705	1.11631	3.51331e-06	0.000166384	MYO7A	1.20623	2.52306	2.46212	2.72543	1.90353	3.06276	2.33526	3.66327	1.4807	1.65006	2.78424	4.33813	1.57756	1.9789	1.94626	3.08588	1.4901	3.15137	2.54625	2.60227	1.07812	1.89302	1.54855	3.11486
ENSG00000165490	DDIAS	protein_coding	overlapping_locus	chr11	58303	2.44967	0.62449	0.090683	0.980845	0.0715158	0.839156	0.99954	0.996678	0.00961488	0.105437	1.54965	3.71483e-05	0.0033487	-0.552975	0.26119	0.999705	1.27317	8.74487e-06	0.000308842	DDIAS	3.1994	1.77955	1.98878	2.85091	0.925811	3.10971	0.639002	2.72613	0.499739	1.48701	1.35591	2.90779	1.60156	2.36561	1.705	2.95881	1.90112	3.25095	-0.326392	2.73149	2.42587	3.57584	1.21914	3.28258
ENSG00000137757	CASP5	protein_coding	NA	chr11	28934	4.18239	0.210832	0.566187	0.980845	-0.159934	0.657229	0.99954	0.97209	0.0126687	0.120711	1.34286	0.000268485	0.010572	-0.370766	0.455415	0.999705	1.15747	4.44913e-05	0.000956068	CASP5	4.50992	4.13556	3.79399	4.63839	3.85287	5.09967	1.57826	4.43214	2.71535	4.53524	2.85189	4.69613	4.26888	4.77362	3.13489	4.56959	3.06042	4.26893	3.5335	5.21542	3.91129	4.61294	3.2947	5.32546
ENSG00000280832	ST3GAL4-AS1	antisense	NA	chr11	14699	4.76966	-0.174885	0.587164	0.980845	-0.251693	0.425143	0.99954	1.28739	0.000372528	0.0202065	1.36419	4.07229e-05	0.00360974	-0.0768073	0.859837	0.999705	1.32579	6.34659e-07	5.09852e-05	ST3GAL4-AS1	4.35266	4.60854	4.82782	5.35923	3.7963	4.62978	3.16225	5.1223	2.30014	5.45382	3.91691	5.90555	3.94523	4.49104	3.02861	5.22404	3.26406	5.02384	4.6672	5.71357	4.74449	4.81845	3.71866	5.96959
ENSG00000177575	CD163	protein_coding	overlapping_locus	chr12	33081	6.64942	-0.304248	0.294866	0.980845	-0.178082	0.530052	0.99954	1.15493	0.000314438	0.0187889	1.02876	0.000320178	0.0114671	0.126166	0.74443	0.999705	1.09185	2.20606e-06	0.000123504	CD163	4.77108	6.54073	6.67496	7.09329	5.50066	6.97503	6.44098	7.5711	5.59307	6.49005	6.90388	8.00335	6.02123	6.50469	6.12581	7.28711	5.91385	6.43695	6.61328	6.95352	5.33436	7.45228	5.25993	7.34094
ENSG00000059804	SLC2A3	protein_coding	NA	chr12	17046	8.62442	0.12146	0.61645	0.980845	0.18408	0.449358	0.99954	1.0731	0.000131082	0.011066	1.01048	6.58615e-05	0.00489908	0.0626204	0.851648	0.999705	1.04179	3.78956e-07	3.61303e-05	SLC2A3	8.17757	8.77019	8.5451	8.89345	7.76118	8.53693	7.56016	8.76346	7.36866	9.27495	8.60221	9.71801	8.18636	8.87668	7.47948	9.36463	8.03902	8.83702	8.0009	8.94936	8.72529	9.61999	8.27326	9.79562
ENSG00000166527	CLEC4D	protein_coding	NA	chr12	12892	4.1091	0.465576	0.281652	0.980845	0.780485	0.0735191	0.99954	1.488	0.00198405	0.048961	1.17309	0.00545689	0.0432848	0.314909	0.595105	0.999705	1.33055	7.79579e-05	0.0013119	CLEC4D	1.87685	4.64776	3.88299	4.42738	1.85122	4.0561	1.22598	2.78093	0.439693	3.97236	3.97115	4.79698	4.75877	5.21699	3.43108	4.39933	3.88427	4.80968	0.808972	4.23236	3.46551	5.21566	3.35054	5.62846
ENSG00000121316	PLBD1	protein_coding	ncRNA_host	chr12	64689	9.74462	0.0692623	0.749568	0.98672	0.0410746	0.849963	0.99954	1.13022	1.06643e-05	0.00313492	1.15841	1.08731e-06	0.000476215	-0.0281877	0.923902	0.999705	1.14431	3.92551e-09	1.60599e-06	PLBD1	9.25504	9.88461	9.60094	10.0516	9.01702	10.2732	8.59143	10.2037	8.37927	9.69527	9.51053	10.5091	9.05843	9.81412	9.27028	10.7833	9.08739	9.96611	9.11206	10.1817	9.55915	10.7938	8.87054	10.4317
ENSG00000008394	MGST1	protein_coding	overlapping_locus	chr12	262118	4.87273	-0.382542	0.0995433	0.980845	-0.133345	0.558805	0.99954	1.46623	2.86509e-07	0.000217686	1.21704	9.90634e-07	0.000476215	0.249197	0.421538	0.999705	1.34164	2.87982e-10	2.04218e-07	MGST1	3.87349	5.35473	4.96447	5.60026	3.7003	5.40855	4.21729	5.41862	3.11393	4.50121	4.81642	5.67623	4.01126	5.35805	4.17872	5.80133	4.30704	5.53383	4.14794	5.55212	4.32216	5.16831	3.27237	4.73585
ENSG00000060982	BCAT1	protein_coding	NA	chr12	139438	2.57345	-0.930814	0.10852	0.980845	-0.351597	0.535398	0.99954	2.05467	0.00130978	0.0399866	1.47545	0.00622953	0.0460083	0.579218	0.448021	0.999705	1.76506	6.31245e-05	0.00117387	BCAT1	-6.45463	1.94618	2.67492	3.43494	-0.190157	1.42107	0.194595	-0.166326	0.336804	1.75783	2.55045	4.4499	1.74647	3.11133	1.71289	1.79899	1.70719	1.71658	1.294	4.61098	0.139022	3.38117	0.82009	2.12725
ENSG00000133687	TMTC1	protein_coding	overlapping_locus	chr12	283920	3.38607	-0.199497	0.764475	0.98672	-0.0684858	0.919265	0.99954	1.45973	0.0376035	0.193324	1.32872	0.0344571	0.121485	0.131011	0.884317	0.999705	1.39423	0.00400637	0.0184884	TMTC1	2.74129	3.86398	2.45832	3.55992	1.15512	2.2477	3.33401	5.14541	1.5766	2.53466	3.44526	4.6823	2.79254	3.76876	1.22383	2.92661	-2.34785	-0.205596	0.729804	2.2812	1.16363	2.49723	2.84822	3.87293
ENSG00000139132	FGD4	protein_coding	NA	chr12	246522	4.2415	0.0331053	0.900938	0.991622	0.0552962	0.837164	0.99954	1.14909	0.000161657	0.0125514	1.1269	4.65449e-05	0.00399273	0.0221908	0.95135	0.999705	1.138	3.47598e-07	3.45552e-05	FGD4	3.41309	4.33391	3.67641	4.8338	3.21494	4.4365	2.57377	4.25617	3.20062	4.228	3.87673	5.34118	3.99734	4.34605	3.8703	4.3446	3.50037	4.08726	2.77724	4.74637	3.57882	5.54806	3.89546	4.81019
ENSG00000139117	CPNE8	protein_coding	NA	chr12	260609	2.9325	-0.00925223	0.979444	0.997292	0.204437	0.569311	0.99954	1.28968	0.00103483	0.0348338	1.07599	0.00186508	0.0260392	0.213689	0.65609	0.999705	1.18284	2.11039e-05	0.000570315	CPNE8	2.84872	4.02613	2.66059	3.70592	1.36977	3.69142	1.90623	2.7441	2.64562	3.06091	1.94659	3.528	2.08247	2.00648	2.25475	2.96544	2.24817	2.70223	0.281445	2.57131	1.114	4.5848	2.36279	2.75021
ENSG00000123358	NR4A1	protein_coding	NA	chr12	36676	2.4434	-0.673668	0.0811396	0.980845	-0.933812	0.0236834	0.99954	-1.86669	5.0094e-05	0.00683141	-1.60655	7.14385e-05	0.00511789	-0.260144	0.62453	0.999705	-1.73662	1.89365e-07	2.31526e-05	NR4A1	1.83772	-0.107894	2.7848	0.0381443	3.48859	1.08396	2.42135	0.0118746	3.0169	1.45558	4.34177	2.22829	3.59957	1.18133	2.73926	1.51642	2.22183	0.827111	2.50909	1.02558	2.36365	-0.281936	3.25124	0.861776
ENSG00000139572	GPR84	protein_coding	NA	chr12	2043	3.14226	-0.423007	0.255862	0.980845	0.00422127	0.990445	0.99954	1.94886	1.09046e-05	0.00313492	1.52163	6.12165e-05	0.00469952	0.427228	0.394262	0.999705	1.73525	5.39027e-08	9.22101e-06	GPR84	1.80183	3.59976	2.42006	2.13358	2.60546	2.87527	0.720879	2.38484	1.2906	4.44511	1.91039	4.91915	1.96832	3.47418	1.74641	4.1654	1.96341	4.20126	3.37119	4.10637	2.28479	2.02725	1.61072	4.16638
ENSG00000170439	METTL7B	protein_coding	NA	chr12	3066	1.94057	-0.680892	0.278984	0.980845	-0.135326	0.816109	0.99954	3.78397	1.10076e-06	0.000556872	3.23841	1.10517e-06	0.000476215	0.545566	0.495343	0.999705	3.51119	8.49848e-10	4.75781e-07	METTL7B	-6.94664	0.311459	1.39159	2.44327	-1.34579	2.03366	-2.88029	1.32028	-0.951722	2.91582	-0.0287658	1.23122	0.285644	2.46072	-1.60336	3.71524	-0.416199	2.84724	0.601977	3.06889	-3.84675	2.26399	-2.88166	1.15414
ENSG00000090376	IRAK3	protein_coding	ncRNA_host	chr12	65744	7.32122	0.0251422	0.925983	0.993796	0.1963	0.468455	0.99954	1.5631	2.3191e-06	0.00102784	1.39195	2.30913e-06	0.000744309	0.171158	0.642449	0.999705	1.47753	2.13919e-09	9.57336e-07	IRAK3	6.65235	8.14391	7.21667	8.06004	6.15554	7.45516	6.076	7.5749	6.26697	7.85199	6.98636	8.74144	6.50586	7.2166	6.58546	7.89211	6.54519	7.164	5.17645	7.70356	6.75997	8.83513	5.99622	8.40961
ENSG00000111052	LIN7A	protein_coding	overlapping_locus	chr12	145406	5.38547	0.32573	0.193839	0.980845	0.343334	0.175549	0.99954	1.15099	5.85243e-05	0.00715543	1.13339	1.44628e-05	0.00207893	0.0176035	0.958427	0.999705	1.14219	7.33924e-08	1.13141e-05	LIN7A	4.88265	5.44556	5.24371	6.02183	4.4521	5.59842	3.96714	5.04269	3.56917	5.78965	4.63102	5.87488	5.02099	5.868	4.56442	5.62854	4.7393	5.4252	3.8087	5.77326	5.17709	6.73045	5.02309	6.21979
ENSG00000227825	SLC9A7P1	transcribed_processed_pseudogene	pseudo_consens	chr12	3311	2.54231	-0.191655	0.526319	0.980845	0.0264501	0.930223	0.99954	1.62119	8.66236e-06	0.00263261	1.40308	1.22364e-05	0.00185941	0.218105	0.59784	0.999705	1.51214	1.59474e-08	3.94495e-06	SLC9A7P1	0.104396	2.83324	1.31107	2.33932	0.711808	3.35247	1.66244	3.20614	1.77185	2.06645	2.5686	3.33337	2.00158	2.43427	1.88016	3.26517	2.2499	3.14263	0.937606	2.68449	1.11715	3.53438	1.10067	2.26531
ENSG00000111331	OAS3	protein_coding	NA	chr12	34898	6.35807	-0.217956	0.615237	0.980845	-0.245562	0.564957	0.99954	-1.10479	0.0131078	0.122305	-1.07719	0.00732914	0.0504843	-0.0276059	0.961039	0.999705	-1.09099	0.000482643	0.00431056	OAS3	5.29822	5.06437	6.53818	5.33038	6.89945	6.17093	6.31197	5.32137	6.24917	4.71267	5.7881	4.57779	7.89188	6.18178	6.44243	5.10708	6.54512	5.44149	6.23681	5.05535	5.87413	5.50301	6.22842	4.84482
ENSG00000139714	MORN3	protein_coding	NA	chr12	23890	2.37942	-0.159793	0.599745	0.980845	-0.160378	0.601979	0.99954	-1.26778	0.000263206	0.0171762	-1.26719	6.52463e-05	0.0048875	-0.000584919	0.998982	0.999705	-1.26749	6.74027e-07	5.32765e-05	MORN3	2.02324	2.22778	2.76045	2.12357	2.96115	1.48974	3.37806	0.371194	3.18807	1.5187	1.83559	0.829305	2.18523	2.12665	2.28443	1.08922	2.10532	0.716958	3.20444	0.83873	2.90013	0.863728	3.36351	1.31926
ENSG00000180776	ZDHHC20	protein_coding	overlapping_locus	chr13	86798	5.45402	0.14244	0.615614	0.980845	0.14555	0.605001	0.99954	1.23169	0.000131006	0.011066	1.22858	2.94279e-05	0.00287179	0.00311032	0.993529	0.999705	1.23013	2.19384e-07	2.48254e-05	ZDHHC20	5.10214	5.425	4.90129	6.24052	4.32352	5.82686	3.96875	5.42875	5.09292	5.5136	4.56282	6.17632	4.72636	5.20298	4.852	5.67817	4.54215	5.54835	2.63103	5.51189	5.03308	6.91874	4.7706	6.41554
ENSG00000129538	RNASE1	protein_coding	NA	chr14	2051	1.69407	-0.296964	0.514121	0.980845	0.0278493	0.948927	0.99954	1.72223	0.000850343	0.0319741	1.39742	0.00203491	0.0267214	0.324813	0.602814	0.999705	1.55983	1.93111e-05	0.000537727	RNASE1	-0.971835	-0.205436	1.41386	1.48742	-0.321174	1.74314	1.26102	0.779019	0.737329	2.97123	1.24566	3.40056	0.139468	1.05331	0.622757	1.10959	1.34985	1.48055	0.947427	2.202	0.707701	2.30003	0.947676	3.20402
ENSG00000169385	RNASE2	protein_coding	NA	chr14	985	6.55053	-0.037288	0.865968	0.990556	0.0244238	0.913671	0.99954	1.59332	4.38142e-08	8.08988e-05	1.53161	8.32461e-09	3.94157e-05	0.0617118	0.839309	0.999705	1.56247	4.61274e-12	1.63552e-08	RNASE2	6.02349	7.37932	5.66044	6.59537	4.64508	7.20778	5.95847	7.19243	4.80459	6.58809	5.51221	7.4851	5.62503	7.80636	5.3191	7.05036	5.43631	6.96718	5.39197	7.15941	5.38542	7.17102	6.13478	6.38839
ENSG00000256553	TRAV1-2	TR_V_gene	NA	chr14	690	2.46015	-0.23518	0.536842	0.980845	-0.354892	0.352081	0.99954	-1.12592	0.00650493	0.0891662	-1.0062	0.00637076	0.0466949	-0.119712	0.818091	0.999705	-1.06606	0.000234936	0.00266174	TRAV1-2	2.7105	1.75137	1.95272	1.3342	3.38216	2.53001	4.13966	2.78741	3.55884	2.21186	1.20726	-0.0988558	1.46405	0.70916	2.84047	2.24394	2.59661	2.02985	2.43973	1.53241	2.86802	0.660049	2.80864	1.25237
ENSG00000211776	TRAV2	TR_V_gene	NA	chr14	523	1.6427	-0.256006	0.498016	0.980845	-0.0498208	0.896648	0.99954	-1.07373	0.00811817	0.0980863	-1.27991	0.000690823	0.016513	0.206185	0.688144	0.999705	-1.17682	5.64696e-05	0.00109411	TRAV2	1.98913	1.09061	0.689565	0.345858	2.29101	1.62832	1.1583	-1.64051	2.68751	1.55661	1.57867	-0.316321	1.23457	1.50682	2.46671	1.86203	1.90948	1.08331	3.08028	0.828446	1.83955	-0.193986	1.51064	-0.359707
ENSG00000211787	TRAV8-3	TR_V_gene	NA	chr14	449	2.14883	-0.192148	0.54592	0.980845	-0.253136	0.422072	0.99954	-1.0604	0.00243136	0.0547931	-0.999414	0.00151755	0.0239498	-0.0609882	0.889078	0.999705	-1.02991	3.45486e-05	0.00079544	TRAV8-3	2.54015	1.43372	1.39254	1.24949	2.66885	2.17651	2.94113	1.84705	2.92726	1.71745	1.68413	-0.69501	2.02766	1.32238	2.93756	1.23479	2.65312	2.1658	3.02908	1.27521	2.4242	0.787542	1.92476	0.580283
ENSG00000211793	TRAV9-2	TR_V_gene	NA	chr14	530	3.611	0.0252375	0.930776	0.994033	0.0172238	0.952271	0.99954	-1.01094	0.00153584	0.0424329	-1.00292	0.00053345	0.0149718	-0.00801371	0.983891	0.999705	-1.00693	1.13518e-05	0.000370076	TRAV9-2	4.40824	2.97658	2.60941	2.21417	3.75098	2.96848	4.71232	3.75012	4.29199	2.90278	3.60315	1.19901	4.07559	3.87097	4.04206	3.17509	4.10315	3.66199	4.14315	2.42404	3.88017	2.00918	3.44218	1.92988
ENSG00000211803	TRAV23DV6	TR_V_gene	NA	chr14	555	2.87089	0.381841	0.324817	0.980845	-0.172537	0.652863	0.99954	-1.30997	0.00157148	0.0428234	-0.75559	0.0327064	0.117598	-0.554378	0.281852	0.999705	-1.03278	0.000270726	0.00292903	TRAV23DV6	4.2958	1.83577	2.14101	1.62676	2.66553	1.54338	3.5287	2.6666	4.7525	3.10696	2.43446	0.840254	2.76924	2.87208	3.69444	3.26891	2.98849	1.97991	3.47288	2.22545	2.85458	1.16532	2.78417	1.20984
ENSG00000211809	TRAV27	TR_V_gene	NA	chr14	639	1.67889	0.0423828	0.907674	0.992182	-0.169143	0.63656	0.99954	-1.27774	0.00136215	0.0402248	-1.06622	0.00270906	0.0304612	-0.211526	0.668993	0.999705	-1.17198	3.3154e-05	0.000773376	TRAV27	2.47878	0.609914	1.07861	0.580628	1.7459	1.99713	3.03847	1.17677	2.69675	1.02724	0.741388	-0.933358	1.46576	0.400806	1.76802	-0.671169	1.89985	1.30257	2.82297	1.41747	2.64359	1.61168	2.02447	0.0639363
ENSG00000211812	TRAV26-2	TR_V_gene	NA	chr14	786	1.60515	-0.0768724	0.837182	0.98957	-0.718382	0.0718588	0.99954	-1.56883	0.000315003	0.0187889	-0.927321	0.0106811	0.0624159	-0.64151	0.22182	0.999705	-1.24808	2.97172e-05	0.000711941	TRAV26-2	2.12718	0.553595	1.69936	0.896734	1.9545	1.12725	3.01685	1.63864	2.27807	0.825869	1.48444	-1.31141	1.98956	1.32537	0.349169	2.08578	2.47618	0.508903	2.70653	0.561696	2.00615	-1.22651	1.5796	-0.28165
ENSG00000119686	FLVCR2	protein_coding	overlapping_locus	chr14	84598	4.6594	-0.268248	0.0819036	0.980845	0.0626296	0.677393	0.99954	1.48339	2.30385e-11	2.4506e-07	1.15251	6.21539e-10	6.61131e-06	0.330878	0.115323	0.999705	1.31795	8.01561e-15	8.5262e-11	FLVCR2	3.5422	4.93708	4.20387	4.91444	4.0816	5.49501	3.90832	5.08701	3.69628	4.82453	3.96368	4.90465	3.5529	5.18971	4.15956	5.66066	3.96437	5.48757	3.76483	4.95063	3.98335	5.61767	3.78181	4.90195
ENSG00000100628	ASB2	protein_coding	ncRNA_host	chr14	42639	2.12845	-0.417629	0.131085	0.980845	-0.440907	0.126817	0.99954	-1.10907	0.000420903	0.0218397	-1.0858	0.000128446	0.00741842	-0.0232786	0.950601	0.999705	-1.09743	1.45129e-06	9.13456e-05	ASB2	1.59586	1.15117	1.74708	0.98822	2.87666	2.1259	2.84641	0.987071	2.05096	1.18183	2.79924	-0.0238309	2.41502	1.33404	2.39865	2.12345	0.985037	0.919144	2.78938	1.76295	2.45538	2.01338	3.34769	0.911388
ENSG00000214548	MEG3	lincRNA	overlapping_locus	chr14	81622	2.01189	-0.841104	0.173023	0.980845	-1.20956	0.0781494	0.99954	-2.51218	0.000536874	0.0250614	-2.14372	0.000626894	0.0157387	-0.36846	0.662995	0.999705	-2.32795	5.39255e-06	0.000217275	MEG3	0.745572	-6.90891	0.672777	0.131864	3.50751	1.59642	1.08455	-0.73114	2.46952	-6.90891	3.76013	0.078591	2.56778	-0.329637	3.2282	0.58682	1.97923	-1.20377	0.922153	-2.74848	2.13816	0.96926	2.22312	-1.22628
ENSG00000156414	TDRD9	protein_coding	ncRNA_host	chr14	124206	3.28088	0.0753206	0.778579	0.98672	0.042918	0.868497	0.99954	1.67076	6.6195e-07	0.000353108	1.70317	4.89871e-08	0.000104215	-0.0324026	0.929781	0.999705	1.68697	8.12092e-11	9.51183e-08	TDRD9	2.35217	3.42794	2.82828	3.72461	1.27544	3.44222	1.72074	3.28574	1.41669	2.72095	2.68558	4.53423	1.74909	2.47764	1.84055	3.70401	2.74954	4.30313	1.99498	3.24104	1.67516	3.90741	2.25671	4.39295
ENSG00000166428	PLD4	protein_coding	NA	chr14	12975	3.46754	-0.234326	0.532843	0.980845	0.0945896	0.800719	0.99954	-1.23801	0.00255224	0.055543	-1.56693	5.82204e-05	0.00455361	0.328915	0.519297	0.999705	-1.40247	3.73256e-06	0.000172623	PLD4	3.26464	2.05534	3.89616	1.95291	3.92236	2.30538	3.95954	2.37755	4.42065	3.37911	4.40644	1.72492	3.93954	2.11066	3.21207	2.62856	3.39017	3.03679	5.0137	2.58051	3.3275	-2.52286	3.86032	2.09133
ENSG00000182809	CRIP2	protein_coding	NA	chr14	7209	2.15326	-0.460015	0.384198	0.980845	-0.63828	0.223256	0.99954	-1.12986	0.0402439	0.200503	-0.951596	0.050678	0.153798	-0.178266	0.801473	0.999705	-1.04073	0.00571803	0.0236336	CRIP2	-1.09847	-0.617175	2.37448	1.52352	2.65051	0.919793	0.759005	-0.935074	0.683884	0.639238	2.7933	0.931106	1.9813	0.72216	1.63618	1.6446	1.97521	1.8399	3.73881	2.24476	2.51506	-1.21516	1.47951	0.344261
ENSG00000211893	IGHG2	IG_C_gene	NA	chr14	1739	3.51149	-0.28548	0.667544	0.980845	-0.0933219	0.884164	0.99954	-1.24501	0.0553592	0.234635	-1.43717	0.0157501	0.076221	0.192158	0.819028	0.999705	-1.34109	0.00313871	0.0155055	IGHG2	4.0069	3.85041	2.2872	1.22719	0.839859	-4.16417	3.75093	1.77501	2.88379	2.64632	3.8214	2.37197	2.34782	0.848834	3.96731	3.32241	0.781114	-0.142599	5.77954	3.52	4.5544	2.7758	3.43198	2.41651
ENSG00000211895	IGHA1	IG_C_gene	NA	chr14	1548	6.05796	-0.358046	0.589195	0.980845	-0.350452	0.574941	0.99954	-1.53394	0.0202898	0.144944	-1.54154	0.0100764	0.0604184	0.00759416	0.992762	0.999705	-1.53774	0.000885553	0.00639052	IGHA1	5.82887	5.4796	5.74223	3.7754	3.77332	1.7155	6.00255	4.11013	5.87731	5.22293	5.66326	4.06171	5.20402	3.53253	5.72713	4.73785	5.52733	4.67423	9.01056	6.82306	7.40044	5.19808	4.84494	4.17388
ENSG00000211896	IGHG1	IG_C_gene	NA	chr14	6729	4.66649	-1.07143	0.0617574	0.980845	-0.92204	0.102395	0.99954	-1.24783	0.0368001	0.191939	-1.39722	0.0103147	0.0614662	0.149389	0.845561	0.999705	-1.32253	0.00157563	0.00962665	IGHG1	4.69295	4.11941	5.13704	3.5531	3.44524	1.82491	4.30423	3.04783	4.42553	3.42176	4.26777	1.95448	3.33483	1.53518	3.74984	3.06003	4.26902	3.30358	6.26779	3.47208	4.76246	3.0137	4.57505	3.49243
ENSG00000211897	IGHG3	IG_C_gene	NA	chr14	2304	3.16403	-0.67345	0.170951	0.980845	-0.513253	0.287214	0.99954	-1.01022	0.047303	0.217536	-1.17041	0.0117313	0.0655045	0.160197	0.808069	0.999705	-1.09031	0.00217786	0.012003	IGHG3	3.05138	2.50761	2.97425	1.44354	2.90832	1.14367	4.36637	3.33367	3.76271	3.3303	2.51883	0.957632	1.84735	0.941378	2.6062	0.982995	2.3091	1.43552	4.29657	2.36373	3.32336	0.997239	3.58721	2.69488
ENSG00000211949	IGHV3-23	IG_V_gene	NA	chr14	535	3.66717	0.241113	0.61762	0.980845	0.385502	0.416119	0.99954	-0.981256	0.0476865	0.218545	-1.12564	0.0130549	0.0685077	0.144389	0.822231	0.999705	-1.05345	0.00236053	0.0127005	IGHV3-23	3.92223	2.00259	2.13139	1.12448	3.69227	2.20071	3.48013	2.16302	4.11002	3.25835	2.97537	1.61876	2.44592	1.84304	3.52258	3.28349	3.92217	3.28692	5.952	4.30706	4.75833	3.18318	4.11027	3.07601
ENSG00000211959	IGHV4-39	IG_V_gene	NA	chr14	508	2.42646	0.0759594	0.889484	0.99128	0.486814	0.372322	0.99954	-1.00253	0.068933	0.259958	-1.41338	0.00609855	0.0455788	0.410855	0.567985	0.999705	-1.20795	0.00193525	0.011005	IGHV4-39	2.34794	1.68951	0.496496	0.145942	2.29249	0.690458	2.10433	-0.197716	4.2631	3.28328	1.61947	-0.615594	1.59207	0.848539	2.47082	1.40375	2.30515	1.23276	4.69687	3.01885	3.04685	1.34322	2.60001	1.63773
ENSG00000062524	LTK	protein_coding	NA	chr15	10250	2.66342	-0.300971	0.521432	0.980845	-0.197129	0.670961	0.99954	-1.23667	0.0148078	0.12812	-1.34051	0.0037351	0.035793	0.103842	0.872332	0.999705	-1.28859	0.00032158	0.00326398	LTK	1.90218	1.77766	2.74801	1.81701	2.43214	0.397889	3.2406	1.45329	3.0265	1.77688	1.81851	-0.128807	2.0518	0.769626	2.58595	0.818993	2.96935	2.41048	3.23078	1.71062	2.4468	-1.76359	3.06917	1.68476
ENSG00000140287	HDC	protein_coding	ncRNA_host	chr15	24080	4.03653	-0.458947	0.407521	0.980845	-0.0656998	0.906804	0.99954	-0.875761	0.125426	0.357107	-1.26901	0.0158811	0.0765994	0.393248	0.599524	0.999705	-1.07238	0.00709843	0.0276935	HDC	2.52487	2.6675	4.63748	4.03468	4.6362	4.29489	5.5946	3.62454	4.94504	2.34383	4.67464	1.12007	3.85945	4.04232	1.71682	2.44227	4.11739	3.26551	5.27764	3.55312	3.8824	3.25534	4.49496	2.29449
ENSG00000258476	LINC02207	lincRNA	NA	chr15	15248	2.43747	0.947193	0.0744502	0.980845	0.198037	0.695564	0.99954	1.00562	0.0648308	0.253402	1.75478	0.0008725	0.0184639	-0.749155	0.294988	0.999705	1.3802	0.000459866	0.00418442	LINC02207	-6.19364	1.94388	2.80346	3.08013	0.397854	2.42677	-0.121062	2.8426	-2.00208	2.94163	1.80349	3.85961	1.01423	2.50061	1.50769	1.58232	2.66609	2.38805	-0.551234	3.10477	1.98117	3.03128	2.1016	3.69334
ENSG00000140563	MCTP2	protein_coding	overlapping_locus	chr15	252415	7.19944	0.126293	0.573788	0.980845	0.0572517	0.798671	0.99954	0.979955	0.00012635	0.0110162	1.049	9.98988e-06	0.0016867	-0.0690411	0.821196	0.999705	1.01448	1.03828e-07	1.47255e-05	MCTP2	6.94957	7.27588	7.15039	7.78539	6.51639	7.30222	6.31948	7.502	5.98225	7.46393	6.55658	8.00271	6.40874	7.14211	6.43631	7.74476	6.43566	7.14604	6.26882	7.58069	6.89345	8.36437	6.72844	8.14506
ENSG00000103355	PRSS33	protein_coding	NA	chr16	3996	3.4234	-0.123817	0.817526	0.988415	-0.346605	0.534498	0.99954	-2.13408	0.000741638	0.029702	-1.91129	0.000633791	0.0157884	-0.222788	0.766089	0.999705	-2.02269	7.57214e-06	0.000278658	PRSS33	1.80369	2.12277	3.65363	0.0441446	4.66333	3.28866	3.9633	2.19927	2.54377	0.773766	2.44218	-2.85404	4.74373	2.37102	3.85637	3.10823	1.59998	1.89792	5.48604	0.647902	4.17299	2.65671	5.41868	0.380528
ENSG00000103528	SYT17	protein_coding	overlapping_locus	chr16	100364	1.69682	-0.0404383	0.909574	0.992268	0.0618915	0.869492	0.99954	-0.965514	0.0129624	0.121696	-1.06784	0.00277494	0.0308193	0.10233	0.836935	0.999705	-1.01668	0.000224426	0.002578	SYT17	2.1221	0.868566	1.73247	-0.0936678	2.22538	1.37386	1.61879	0.785563	3.12891	2.62046	2.48834	0.502505	1.41005	1.20399	1.33348	1.83896	2.00455	0.0351176	2.47634	1.75857	1.58863	-1.28698	2.09857	0.634239
ENSG00000261596	CTB-31N19.3	sense_intronic	overlapping_locus	chr16	828	3.13741	-0.408862	0.241277	0.980845	-0.0193011	0.955936	0.99954	1.40947	0.000337063	0.0194559	1.01991	0.0025269	0.0293392	0.389561	0.411209	0.999705	1.21469	1.02444e-05	0.000344842	CTB-31N19.3	0.234924	2.69053	3.95829	4.70185	2.16574	3.3617	1.85065	2.96545	1.29468	2.66875	2.82944	3.31697	2.07273	3.89851	2.15526	3.13328	2.52768	2.96322	1.52931	3.16495	2.26419	4.02779	2.25025	3.74822
ENSG00000198848	CES1	protein_coding	NA	chr16	30487	5.35723	-0.850114	0.0188892	0.752571	-0.676899	0.052693	0.99954	1.62824	5.45556e-05	0.00707692	1.45503	5.08095e-05	0.00418962	0.173214	0.712139	0.999705	1.54164	1.62695e-07	2.03598e-05	CES1	4.0415	4.8091	3.55976	4.05638	4.28679	6.63729	4.68179	6.35899	2.82636	4.79852	5.39687	6.82921	4.5263	5.5644	4.38023	6.21845	4.06779	5.41781	6.13157	6.67799	3.39036	5.59449	4.03026	5.9414
ENSG00000159713	TPPP3	protein_coding	ncRNA_host	chr16	3727	3.64309	-0.368985	0.280998	0.980845	-0.122988	0.722857	0.99954	-1.02919	0.00629298	0.0876158	-1.27519	0.000327962	0.0115418	0.245998	0.605038	0.999705	-1.15219	2.78068e-05	0.000681523	TPPP3	3.21094	1.87635	4.13019	2.64519	3.74529	2.0444	3.08595	2.1841	4.51322	3.22264	5.42254	3.21896	3.74504	2.85695	3.22705	3.24509	3.22185	2.60393	3.54109	1.46748	4.28143	1.17241	4.24458	3.57167
ENSG00000103056	SMPD3	protein_coding	overlapping_locus	chr16	90364	2.73815	-0.228956	0.523126	0.980845	-0.346897	0.345346	0.99954	-1.53223	0.000206803	0.0147635	-1.41429	0.000128075	0.00741842	-0.117941	0.80968	0.999705	-1.47326	8.61953e-07	6.37937e-05	SMPD3	0.876539	1.08033	2.81255	1.25793	3.40518	2.73761	3.50465	1.85257	3.03849	1.70307	2.74692	0.362701	3.69747	1.50607	3.30332	1.01995	1.51075	1.71862	3.57027	1.18795	3.32098	2.17181	4.0369	0.771653
ENSG00000257017	HP	protein_coding	NA	chr16	6464	5.33068	-0.347787	0.524261	0.980845	-0.120031	0.825422	0.99954	2.54447	6.8985e-05	0.00783242	2.31671	4.61284e-05	0.00398917	0.227756	0.752017	0.999705	2.43059	1.97151e-07	2.38307e-05	HP	2.9025	4.43213	5.45081	6.50982	2.68404	5.6585	1.81954	4.44615	0.652194	4.77884	4.55002	6.93261	4.07903	6.27193	2.14452	6.76153	3.38331	4.44931	4.39282	6.29567	3.42179	5.95334	2.89215	6.01715
ENSG00000161905	ALOX15	protein_coding	NA	chr17	11393	3.75257	-0.34901	0.563132	0.980845	-0.422281	0.498054	0.99954	-2.42985	0.000509337	0.0246264	-2.35658	0.000183799	0.00884648	-0.0732705	0.928186	0.999705	-2.39321	2.37928e-06	0.000130456	ALOX15	3.68228	1.87172	3.24412	0.739958	5.0741	3.18131	4.60599	2.55401	1.41137	0.250888	2.92471	-6.43549	5.55804	2.01371	4.40145	3.37183	2.00789	1.58897	5.75874	-0.528587	5.00271	3.39183	4.89169	-0.620594
ENSG00000161944	ASGR2	protein_coding	NA	chr17	14379	5.46673	-1.05988	9.05754e-05	0.187479	-0.458455	0.0560204	0.99954	1.57404	1.39566e-07	0.000159046	0.972612	5.41097e-05	0.00437951	0.601427	0.0656141	0.999705	1.27333	2.0289e-09	9.57336e-07	ASGR2	3.78665	4.85589	5.95641	6.36907	5.30613	6.26004	4.31422	5.71271	3.64135	5.51472	5.1134	6.53698	4.54527	5.74576	4.11399	5.79789	3.88216	5.59121	6.03836	6.46417	4.50662	5.41546	3.87651	5.70251
ENSG00000213373	LINC00671	lincRNA	ncRNA_host	chr17	24035	2.77047	-0.300856	0.520264	0.980845	0.46202	0.307127	0.99954	1.8647	0.000240788	0.0165139	1.10183	0.00912299	0.0569649	0.762877	0.208626	0.999705	1.48327	2.09153e-05	0.000570315	LINC00671	-1.09772	3.0589	3.52781	3.22395	0.862328	1.73277	1.42337	2.08765	0.594658	3.11766	2.64734	3.61926	1.31721	3.32049	1.37753	1.56558	0.804833	3.47626	2.31081	3.16814	2.47445	3.97158	0.769729	2.80555
ENSG00000108950	FAM20A	protein_coding	NA	chr17	66277	4.1678	-0.696111	0.131388	0.980845	0.198209	0.649868	0.99954	3.32416	4.56325e-08	8.08988e-05	2.42984	1.02387e-06	0.000476215	0.89432	0.141299	0.999705	2.877	8.46445e-11	9.51183e-08	FAM20A	0.917676	3.385	4.15708	5.65067	2.23288	4.00632	0.857622	3.14948	1.51661	5.65655	2.88163	4.8766	2.23124	4.27901	1.69818	4.84024	1.53279	5.55195	2.36749	4.76797	3.11865	4.93178	1.03068	4.78563
ENSG00000108984	MAP2K6	protein_coding	overlapping_locus	chr17	128634	4.87378	0.153498	0.505968	0.980845	0.123548	0.588244	0.99954	1.05992	5.65112e-05	0.00713006	1.08987	7.02932e-06	0.00135947	-0.0299497	0.923112	0.999705	1.0749	4.48381e-08	8.08378e-06	MAP2K6	4.65125	5.24245	4.6062	5.32309	4.14221	4.93728	3.84846	4.93884	3.79498	4.55181	4.30956	5.90843	4.61399	5.07824	4.42457	5.47965	4.26701	5.08285	3.18657	5.1638	4.4665	5.87003	3.76785	5.69235
ENSG00000184557	SOCS3	protein_coding	NA	chr17	3300	6.9473	-0.27585	0.465494	0.980845	-0.243886	0.519902	0.99954	1.50918	0.000457603	0.0230688	1.47722	0.000157919	0.0081451	0.0319637	0.950716	0.999705	1.4932	1.8704e-06	0.000110937	SOCS3	6.61509	7.19476	6.31836	7.44151	6.17774	7.08814	4.5943	6.67048	4.91843	8.29186	6.0179	8.02457	6.22557	6.99962	4.94711	7.64341	5.06445	7.4398	6.70568	8.38881	6.45878	6.49623	6.36384	7.80003
ENSG00000141447	OSBPL1A	protein_coding	overlapping_locus	chr18	235837	3.5923	0.0323627	0.898186	0.99128	0.230991	0.357294	0.99954	1.23076	3.54695e-05	0.00563118	1.03213	8.0736e-05	0.00556512	0.198628	0.568634	0.999705	1.13144	1.59482e-07	2.01953e-05	OSBPL1A	2.66116	4.28579	2.65985	3.07854	2.73141	3.44057	3.32856	4.18228	3.15425	4.21668	3.55539	4.98171	3.11556	3.59266	2.96443	4.29351	3.65506	4.20691	2.43369	4.22951	2.70375	4.66935	2.23683	4.63629
ENSG00000197632	SERPINB2	protein_coding	overlapping_locus	chr18	32199	2.39499	-0.753045	0.13499	0.980845	0.255016	0.58894	0.99954	3.32151	1.9542e-07	0.000173223	2.31345	6.55997e-06	0.00134189	1.00806	0.124695	0.999705	2.81748	6.95974e-10	4.11282e-07	SERPINB2	-6.46834	2.43033	2.03059	3.19397	-0.388538	3.12709	0.309887	1.40187	-1.11755	2.62041	0.291619	2.48717	-0.3552	2.80505	-0.467616	2.71868	0.500806	3.49935	0.114069	3.26912	0.893341	3.64928	-0.750186	1.43751
ENSG00000242550	SERPINB10	protein_coding	overlapping_locus	chr18	38938	2.33107	0.411191	0.551411	0.980845	0.594869	0.386748	0.99954	2.4607	0.000811056	0.0311451	2.27703	0.000509179	0.0145828	0.183677	0.832627	0.999705	2.36887	6.79198e-06	0.000256193	SERPINB10	1.89434	3.33976	2.00807	3.58754	0.85845	3.43177	-6.50611	3.04379	-0.564809	3.36927	-0.388042	1.45114	1.99158	4.07624	1.77418	3.76671	1.19841	2.86861	-0.214058	2.09295	1.31436	3.63713	-1.06478	0.0750072
ENSG00000268758	ADGRE4P	transcribed_unprocessed_pseudogene	NA	chr19	45373	2.91282	0.0895911	0.810617	0.987972	-0.361053	0.346166	0.99954	-1.5214	0.000434597	0.0223324	-1.07076	0.0039209	0.0362044	-0.450644	0.38759	0.999705	-1.29608	1.82583e-05	0.000516524	ADGRE4P	2.30563	0.234583	1.52252	1.73098	3.85598	3.39533	3.51133	2.3177	3.73939	1.29884	2.71899	1.12621	3.59852	0.664549	3.84247	2.56203	2.6388	2.20165	2.52473	1.12857	3.80633	3.39325	4.33762	0.703927
ENSG00000104918	RETN	protein_coding	NA	chr19	1411	4.11316	-0.275906	0.308647	0.980845	0.228647	0.388942	0.99954	2.32151	8.11942e-10	4.31831e-06	1.81696	1.11166e-08	3.94157e-05	0.504552	0.17015	0.999705	2.06924	4.05301e-13	2.15559e-09	RETN	1.90297	4.29188	3.79506	4.76968	2.53727	5.03922	2.15704	3.45467	1.1234	5.51299	2.96204	4.96185	2.96702	4.83414	2.9607	5.12339	2.86072	4.7367	3.57773	5.06103	2.98152	4.55744	2.7222	4.85741
ENSG00000183019	MCEMP1	protein_coding	overlapping_locus	chr19	3199	6.97838	-0.321158	0.410738	0.980845	0.0210978	0.955282	0.99954	2.66096	2.22883e-07	0.00018237	2.3187	2.62114e-07	0.000278811	0.342256	0.520657	0.999705	2.48983	1.10532e-10	9.51183e-08	MCEMP1	4.45112	6.89952	6.69039	7.65109	4.84908	7.05627	3.92285	6.4107	2.88419	7.31051	6.2494	8.90347	5.1953	7.21787	4.27529	7.69632	5.20083	7.60281	5.50259	7.66049	5.93935	7.37069	4.76028	8.89775
ENSG00000080573	COL5A3	protein_coding	NA	chr19	50911	1.90286	0.333458	0.617753	0.980845	0.627255	0.359846	0.99954	-1.14437	0.117023	0.344801	-1.43817	0.0329724	0.118078	0.293797	0.758693	0.999705	-1.29127	0.0110787	0.0381373	COL5A3	-3.00571	0.532794	0.958841	-0.207488	2.99822	1.23377	3.09904	-0.338549	1.66579	-1.28686	-0.249987	-2.7701	1.6867	1.33924	1.15063	1.00976	4.37788	3.26998	2.84462	0.564486	1.63315	-1.5869	1.41803	0.181305
ENSG00000171954	CYP4F22	protein_coding	NA	chr19	43825	1.76215	-0.197694	0.598612	0.980845	-0.0950851	0.81402	0.99954	-1.91147	4.01494e-05	0.0059924	-2.01408	4.24859e-06	0.0010271	0.102609	0.849372	0.999705	-1.96277	2.56844e-08	5.25394e-06	CYP4F22	2.49271	0.23079	1.43664	0.636262	2.72917	-0.592277	1.91446	0.887196	2.74388	0.0735628	4.23525	0.888814	3.14582	0.0307777	0.661	-0.739723	1.42141	0.0426102	2.02322	0.486559	1.37607	1.01347	2.73718	0.919053
ENSG00000105205	CLC	protein_coding	NA	chr19	6779	6.64077	0.0900643	0.841437	0.98957	-0.38718	0.398047	0.99954	-1.24227	0.0103569	0.10917	-0.765028	0.0679258	0.185835	-0.477244	0.436129	0.999705	-1.00365	0.00237359	0.0127515	CLC	6.74523	5.1234	6.81112	4.97259	7.19576	7.63412	6.52895	6.48731	5.15946	4.69694	5.97736	4.63595	7.86081	6.63709	7.83654	6.61063	5.27528	5.83614	6.73942	5.21638	7.90535	6.71249	7.9298	4.54314
ENSG00000204936	CD177	protein_coding	NA	chr19	9514	5.78599	-0.18686	0.838933	0.98957	-0.89499	0.305984	0.99954	2.60953	0.0115464	0.115514	3.31766	0.000599632	0.0154065	-0.70813	0.574576	0.999705	2.96359	7.01426e-05	0.00123471	CD177	4.44011	5.70859	5.29426	6.39813	0.782572	2.73857	-1.64999	5.14381	-1.7519	4.0992	4.95617	9.00132	1.69116	3.50092	-0.471094	4.33966	2.32091	5.41256	2.7351	4.81212	5.45201	6.99505	0.46895	7.50897
ENSG00000105366	SIGLEC8	protein_coding	NA	chr19	7610	2.91406	-0.116704	0.850126	0.98957	-1.171	0.0761863	0.99954	-2.42187	0.000899385	0.0324104	-1.36757	0.0227014	0.0944562	-1.0543	0.223817	0.999705	-1.89472	0.000128093	0.00181903	SIGLEC8	1.76387	0.698969	2.62298	-0.243651	3.77086	3.96557	4.00489	2.20972	3.20362	-2.25829	1.47762	-3.65715	3.94565	2.08559	3.3953	2.83512	0.78635	1.28355	4.03149	-0.427969	4.0295	1.9549	4.70676	-1.58947
ENSG00000187116	LILRA5	protein_coding	overlapping_locus	chr19	6070	8.94987	-0.269385	0.269957	0.980845	0.109195	0.653094	0.99954	1.32479	5.48233e-06	0.00201088	0.946215	0.000129188	0.00741842	0.37858	0.25635	0.999705	1.1355	5.41698e-08	9.22101e-06	LILRA5	8.06258	9.30033	9.2397	9.69667	8.37752	9.05835	7.61306	8.55507	7.63279	10.4194	8.94114	9.83896	8.14154	8.97715	7.64609	9.25422	8.24197	9.27247	8.454	9.17304	8.46531	8.62127	7.95648	9.62318
ENSG00000275210	AC008984.2	processed_transcript	overlapping_locus	chr19	28254	2.63108	-0.117148	0.668527	0.980845	0.308229	0.273368	0.99954	1.67585	6.19191e-07	0.000353108	1.25047	1.11617e-05	0.00182036	0.425377	0.250607	0.999705	1.46316	2.16001e-09	9.57336e-07	AC008984.2	1.06163	3.66372	2.39595	3.47237	1.26903	2.94099	1.89855	3.13499	1.89472	4.05884	2.35027	3.13118	2.18398	3.08282	1.48294	3.22942	1.82124	2.53015	1.03661	2.33861	1.78245	3.48633	1.11345	2.62036
ENSG00000239961	LILRA4	protein_coding	overlapping_locus	chr19	5966	2.60762	-0.520303	0.141015	0.980845	-0.158446	0.646422	0.99954	-0.842225	0.0192683	0.142092	-1.20408	0.000395292	0.01244	0.361857	0.434368	0.999705	-1.02315	8.48629e-05	0.00139519	LILRA4	1.16601	2.45708	3.46572	2.34116	2.63854	2.04292	3.54127	2.1657	3.36528	2.06888	2.47293	0.545979	3.3134	1.77164	3.08743	1.94584	0.917155	1.36966	3.23728	0.639012	1.17191	1.18235	3.24671	1.55762
ENSG00000186431	FCAR	protein_coding	NA	chr19	16225	6.23617	0.130213	0.656205	0.980845	0.104249	0.719246	0.99954	1.34041	9.15531e-05	0.00954756	1.36637	1.42003e-05	0.00206915	-0.0259643	0.94879	0.999705	1.35339	1.03008e-07	1.47255e-05	FCAR	4.67153	6.28911	5.71584	6.62689	5.29336	6.07781	4.77785	5.88094	3.72216	6.41617	5.99488	7.73972	5.529	6.15316	4.89588	6.67305	5.47458	6.59328	5.27534	6.77065	5.96635	7.12361	5.73305	7.68845
ENSG00000268734	CTB-61M7.2	lincRNA	NA	chr19	748	5.06566	0.105184	0.723312	0.986135	0.121121	0.681749	0.99954	1.26875	0.000200149	0.0145821	1.25281	5.47593e-05	0.00437951	0.0159371	0.968826	0.999705	1.26078	4.63989e-07	4.04545e-05	CTB-61M7.2	4.55318	5.44253	5.16234	5.45217	4.0459	5.20253	3.98241	5.56226	1.7393	5.02603	4.8807	6.28981	4.46045	5.46392	3.85748	5.80684	4.4026	5.402	4.5333	5.59239	4.71236	5.95966	4.4249	6.19045
ENSG00000088827	SIGLEC1	protein_coding	NA	chr20	20159	3.23225	-0.407978	0.49251	0.980845	-0.278312	0.631733	0.99954	-1.10097	0.0554241	0.234635	-1.23064	0.0181376	0.0828025	0.129666	0.861562	0.999705	-1.16581	0.00353862	0.0168564	SIGLEC1	0.607485	1.34415	4.22995	3.09172	3.37547	2.18988	2.74573	2.28988	1.837	0.40652	1.70913	1.39039	4.85245	2.9168	3.3132	0.313415	2.87339	0.67172	4.07779	1.98214	2.87084	1.34375	2.53214	1.76594
ENSG00000274173	RP4-568C11.4	lincRNA	NA	chr20	1144	3.43908	0.578398	0.274636	0.980845	0.189924	0.717351	0.99954	1.56044	0.00695075	0.0917968	1.94892	0.000368715	0.0121265	-0.388474	0.591215	0.999705	1.75468	3.19995e-05	0.00075431	RP4-568C11.4	-0.68255	2.71688	2.90104	3.5602	1.70595	3.61966	1.31951	3.94305	-0.879526	4.36453	2.8949	4.85062	2.25874	3.83975	2.04376	5.16293	2.87141	3.63655	1.90789	3.70256	4.4162	5.1277	2.0647	4.74385
ENSG00000077984	CST7	protein_coding	NA	chr20	10699	8.49086	0.0170601	0.95712	0.996158	0.00922124	0.976481	0.99954	1.01663	0.00364305	0.0673933	1.02447	0.00120543	0.0210891	-0.00783888	0.985662	0.999705	1.02055	4.27391e-05	0.000929684	CST7	8.25248	8.3392	8.71643	9.08756	7.92444	7.95086	7.84061	9.27587	6.78501	8.74268	8.1868	9.83955	7.97313	8.76284	7.01576	9.28956	7.90817	8.64827	8.15604	8.10678	8.64399	8.72166	7.62682	9.84993
ENSG00000124107	SLPI	protein_coding	NA	chr20	2326	6.68983	1.18375	0.0142968	0.704051	0.233984	0.611654	0.99954	0.700205	0.131645	0.366256	1.64997	0.000323132	0.0115128	-0.949769	0.126067	0.999705	1.17509	0.000516007	0.00448884	SLPI	7.53414	7.47789	6.89935	7.59569	5.40251	6.7223	3.90804	7.75763	3.31293	6.83965	5.57704	6.92471	6.11266	7.17812	5.22693	7.12307	6.29091	6.98634	5.80969	7.85909	7.76956	7.46417	5.08085	7.34668
ENSG00000100985	MMP9	protein_coding	NA	chr20	7654	8.00165	-0.0148693	0.980464	0.997292	0.60511	0.312332	0.99954	1.54318	0.0204864	0.145567	0.923204	0.108574	0.248579	0.61998	0.463262	0.999705	1.23319	0.00614226	0.0249846	MMP9	4.82564	6.86367	8.18253	7.37016	5.87506	6.70594	5.80612	6.7555	4.16667	7.75695	8.77313	9.86153	6.9486	7.6432	5.39457	7.91293	7.61115	8.99029	8.42332	8.22014	6.33427	7.98469	6.86686	9.36421
ENSG00000203999	LINC01270	lincRNA	NA	chr20	22203	4.74469	-0.355078	0.371964	0.980845	-0.397558	0.311763	0.99954	0.987357	0.0189463	0.141129	1.02984	0.0067841	0.0486887	-0.0424803	0.93706	0.999705	1.0086	0.000629195	0.00512854	LINC01270	4.51	5.29551	5.32666	6.23419	4.35666	4.4591	3.27991	4.56313	2.91266	5.10917	4.28941	6.15871	3.61462	4.18431	4.29441	5.06791	3.37619	3.97363	3.78594	4.69973	4.805	5.48485	4.36834	5.84027
ENSG00000054793	ATP9A	protein_coding	NA	chr20	172121	3.10109	0.052165	0.870821	0.990556	0.188529	0.549487	0.99954	1.29358	0.000409845	0.0214755	1.15722	0.000382352	0.0122351	0.136364	0.757028	0.999705	1.2254	3.25606e-06	0.000156012	ATP9A	1.91106	3.65124	2.71323	3.20042	2.48832	2.22014	2.15492	3.02861	2.38404	2.12186	2.67322	4.51287	2.55438	3.41344	2.58439	4.3881	1.89054	2.60145	2.30634	3.74933	2.07681	3.50949	2.64207	4.92093
ENSG00000155307	SAMSN1	protein_coding	NA	chr21	98175	5.35911	0.138214	0.549914	0.980845	0.182688	0.426318	0.99954	1.23352	6.8565e-06	0.00221008	1.18904	1.91528e-06	0.000657188	0.0444734	0.886926	0.999705	1.21128	4.09886e-09	1.6148e-06	SAMSN1	4.72908	5.87178	4.88958	5.78139	4.31718	5.86078	3.81676	4.87815	3.99071	5.36732	4.55832	6.38783	4.76902	5.77237	4.73701	5.71016	4.57382	5.74315	3.79529	5.72386	4.87504	6.56344	4.68101	6.05451
ENSG00000223799	IL10RB-AS1	antisense	NA	chr21	2388	2.37648	-0.655346	0.0569749	0.980845	-0.294521	0.379827	0.99954	1.38363	0.000250183	0.016595	1.0228	0.0016366	0.0246579	0.360825	0.425717	0.999705	1.20321	5.9606e-06	0.000235698	IL10RB-AS1	0.344469	2.02636	2.10822	2.70024	1.4241	1.78411	0.8957	2.29409	0.885557	2.98388	2.8873	3.5822	1.59046	1.67629	1.07893	3.00418	1.1666	1.94489	2.84695	3.58631	1.88922	1.96014	1.14531	3.00057
ENSG00000157601	MX1	protein_coding	NA	chr21	38911	7.31843	0.0278554	0.944455	0.99469	0.0372224	0.924282	0.99954	-1.25102	0.0026424	0.0560133	-1.26039	0.000870199	0.0184639	0.009367	0.98553	0.999705	-1.25571	2.54829e-05	0.000645403	MX1	6.9989	6.02633	8.15584	6.46677	7.8561	6.86901	7.2552	6.5034	7.05903	5.68291	6.60969	5.34042	8.80869	7.24357	7.71202	6.40807	7.47611	6.3566	8.05148	5.87322	7.6238	6.50208	7.22432	5.76498
ENSG00000183762	KREMEN1	protein_coding	ncRNA_host	chr22	95256	6.45958	-0.087407	0.844855	0.98957	-0.070081	0.873689	0.99954	1.07292	0.0233012	0.154441	1.05559	0.0130668	0.0685365	0.017326	0.977112	0.999705	1.06425	0.0012501	0.00819305	KREMEN1	5.40463	6.79764	5.26615	6.14105	6.27314	6.11321	3.87949	5.61649	2.66135	6.14796	5.26044	6.81344	6.23536	6.32634	4.39266	6.53959	5.22961	6.09402	6.27406	7.33004	6.60087	7.07688	5.86691	7.67741
ENSG00000099985	OSM	protein_coding	NA	chr22	4012	2.71304	-0.407271	0.405842	0.980845	-0.179997	0.703418	0.99954	1.49883	0.00520108	0.0793743	1.27156	0.00705287	0.0496067	0.227274	0.732769	0.999705	1.38519	0.000211027	0.00248769	OSM	0.182468	2.0094	2.1635	2.62646	2.03172	1.86538	0.205888	1.60749	-0.492999	3.87367	2.19672	4.52548	2.36822	2.59483	0.0551579	2.64411	0.762801	3.02417	1.9531	3.76423	2.17967	1.43969	2.26898	4.13394
ENSG00000100300	TSPO	protein_coding	NA	chr22	11729	6.97202	-0.332805	0.376806	0.980845	-0.0397254	0.913562	0.99954	1.14738	0.00514128	0.0791616	0.854297	0.0171308	0.0797353	0.29308	0.569317	0.999705	1.00084	0.00041266	0.00389828	TSPO	5.13794	6.92059	7.05733	7.06921	6.33043	5.94877	5.26364	5.7395	5.17496	7.58944	7.13263	8.37907	6.83046	6.76982	4.96298	6.53759	6.17011	7.13475	7.34509	7.84438	5.84296	5.4372	6.29868	8.31526
ENSG00000102010	BMX	protein_coding	NA	chrX	92284	4.06309	0.334329	0.442986	0.980845	0.334179	0.434823	0.99954	1.30906	0.00609367	0.0866013	1.30922	0.00243804	0.0287663	-0.00015071	0.999725	0.999819	1.30914	0.000109331	0.00165864	BMX	2.81661	3.98348	3.61704	3.87715	2.34847	3.44782	2.64596	3.43402	0.270659	4.2685	4.08877	5.69413	3.67593	4.51944	2.37554	4.74409	3.1906	4.45646	3.27781	4.26085	2.9665	5.16129	3.61601	5.54281
ENSG00000102218	RP2	protein_coding	NA	chrX	45419	4.93974	0.109816	0.702228	0.984312	0.2131	0.466718	0.99954	1.08292	0.000671055	0.0281024	0.979636	0.00057461	0.0152019	0.103283	0.790552	0.999705	1.03128	6.09834e-06	0.000240252	RP2	4.31831	5.25199	4.57792	5.6044	3.95518	5.08561	3.84165	5.07245	4.42364	5.21252	4.54397	5.67879	4.45465	4.7922	4.44839	5.33593	4.11436	4.50838	2.77904	5.02035	4.58172	6.67786	4.60021	5.42454
ENSG00000155659	VSIG4	protein_coding	NA	chrX	18388	4.06784	-0.118947	0.858693	0.98957	-0.710198	0.282323	0.99954	1.79799	0.0148	0.12812	2.38924	0.000712158	0.016798	-0.591251	0.534951	0.999705	2.09362	7.79876e-05	0.0013119	VSIG4	0.879	2.96755	3.76905	4.28681	1.11846	1.53502	1.30406	-0.0675499	3.27193	3.84783	3.61325	7.70997	2.21565	3.00556	2.79487	4.27859	2.9488	2.8083	2.37438	4.435	1.53412	3.8146	2.09034	6.19492
ENSG00000186810	CXCR3	protein_coding	NA	chrX	2602	3.53545	-0.696033	0.112521	0.980845	-0.571724	0.190054	0.99954	-1.09647	0.0197446	0.143458	-1.22078	0.00443203	0.0383904	0.124309	0.835998	0.999705	-1.15862	0.000478547	0.00428477	CXCR3	3.37233	2.98469	3.58212	2.45519	4.93902	2.97518	3.6479	2.04403	3.36208	2.04509	2.98943	1.24629	3.91727	2.41674	2.6297	1.48439	3.67543	3.05147	4.76462	2.61263	2.77974	-0.369177	4.05367	2.55452
ENSG00000009694	TENM1	protein_coding	overlapping_locus	chrX	587915	1.96105	-1.17871	0.071893	0.980845	-0.622076	0.314379	0.99954	1.95287	0.00393439	0.0699834	1.39624	0.015364	0.0749664	0.556629	0.500485	0.999705	1.67456	0.000304666	0.00316169	TENM1	-6.80984	1.728	2.1541	3.21793	0.736607	2.3203	1.18488	2.4851	-0.259236	1.04146	1.49148	3.78833	1.1822	1.78742	0.774072	1.87091	-0.326621	1.10321	-3.38262	-0.249259	1.40856	3.8606	-0.371474	1.89092
[truncated: 12 more columns]
