# Supplementary material for: Association of circulating gene expression signatures with stiffness following total knee arthroplasty for osteoarthritis: a pilot study
Source: Sci Rep. 2022 Jul 25;12:12651. doi: 10.1038/s41598-022-16868-y (PMC9314445; doi:10.1038/s41598-022-16868-y)
Supplement: Supplementary file 5 — Supplementary Information 5. [file 41598_2022_16868_MOESM5_ESM.xlsx]

## Sheet: quSage_POD1-DOS_ALL
Pathway	size	logFC	lowCI	highCI	PValue	FDR	Genes
PID_TOLL_ENDOGENOUS_PATHWAY	21	0.514466	0.393669	0.634997	1.37095e-15	1.78087e-12	S100A9, S100A8, HSPD1, IRAK2, MYD88, RHOA, TLR1, TLR6, TLR2, VCAN, CD14, IKBKB, LY96, TLR4, CHUK, TIRAP, IRAK4, HMGB1, TICAM1, IRAK1, IKBKG
KEGG_ETHER_LIPID_METABOLISM	16	0.261462	0.195621	0.327015	5.81065e-14	3.77401e-11	PAFAH2, PLA2G4A, AGPS, PLD1, PLA2G12A, LPCAT1, PLA2G7, PAFAH1B2, CHPT1, LPCAT4, JMJD7-PLA2G4B, LPCAT2, PAFAH1B1, PLD2, PAFAH1B3, PLA2G6
REACTOME_METAL_ION_SLC_TRANSPORTERS	13	0.320653	0.227437	0.413664	6.00408e-11	1.94982e-08	SLC30A7, SLC39A1, SLC41A1, SLC30A1, SLC40A1, SLC39A10, SLC11A1, SLC39A8, SLC30A5, SLC39A7, SLC31A1, SLC39A6, SLC39A3
PID_CD8_TCR_PATHWAY	51	-0.181109	0.238261	0.123831	7.51804e-10	1.95319e-07	LCK, BCL10, RAP1A, NRAS, SHC1, CD247, PTPRC, RASSF5, SOS1, PRKCE, CD8A, CD8B, ZAP70, CD28, CD86, LCP2, HLA-A, FYN, CARD11, IKBKB, PAG1, PRKCQ, MAP3K8, PRF1, CHUK, HRAS, STIM1, TRAF6, RASGRP2, CD3E, CD3D, CD3G, CBL, PTPN6, KRAS, ORAI1, AKT1, RASGRP1, B2M, CSK, PDPK1, PRKCB, LAT, MAP3K14, PRKCA, GRB2, MALT1, VAV1, PLCG1, GRAP2, IKBKG
NABA_ECM_REGULATORS	67	0.351758	0.238459	0.465306	1.69136e-09	2.97892e-07	PLOD1, P3H1, ADAMTSL4, CTSS, CTSK, ADAM15, FAM20B, EGLN1, ADAM17, LOXL3, NGLY1, P4HTM, HYAL2, CSTA, HPSE, CTSO, ADAM19, SERPINB1, SERPINB9, SERPINB6, F13A1, FAM20C, PLOD3, CTSB, BMP1, ADAM28, ADAM9, PCSK5, CTSL, P4HA1, HTRA1, ADAM8, CTSD, SERPING1, CTSW, CTSF, SERPINH1, CTSC, MMP8, ST14, SERPINA1, ADAM10, CTSH, PCSK6, MMP25, OGFOD1, SERPINF1, FAM20A, TIMP2, SERPINB2, SERPINB10, SERPINB8, ADAMTS10…
REACTOME_PLATELET_SENSITIZATION_BY_LDL	15	0.218674	0.148929	0.288572	1.8346e-09	2.97892e-07	FGR, LRP8, PLA2G4A, PPP2R5A, PPP2CA, MAPK14, PPP2R5D, PPP2CB, PPP2R5B, PPP2R1B, PTPN6, PPP2R5E, PPP2R5C, PECAM1, PPP2R1A
PID_IL1_PATHWAY	31	0.284554	0.190655	0.378247	4.12035e-09	5.94704e-07	PRKCZ, JUN, IL1R2, IL1R1, IL1B, IL1RN, MYD88, PRKCI, PIK3CA, IL1RAP, NFKB1, PIK3R1, SQSTM1, MAP3K7, TAB2, IKBKB, MAPK8, CHUK, TOLLIP, TRAF6, RELA, CASP1, ERC1, IRAK4, IRAK3, UBE2N, MAP3K3, MAP2K6, TAB1, IRAK1, IKBKG
REACTOME_IL1_SIGNALING	37	0.273617	0.182996	0.364437	4.64938e-09	6.01559e-07	PELI1, IL1R2, IL1R1, IL1B, IL1RN, IRAK2, MYD88, IL1RAP, TNIP2, SKP1, SQSTM1, MAP3K7, TAB2, NOD1, CUL1, IKBKB, RIPK2, MAP3K8, CHUK, BTRC, TOLLIP, TRAF6, PELI3, IRAK4, IRAK3, UBE2N, PELI2, MAP2K1, NOD2, MAP2K4, MAP3K3, MAP2K6, TAB1, RBX1, TAB3, IRAK1, IKBKG
PID_TCR_PATHWAY	64	-0.135989	0.181514	0.0906636	5.09404e-09	6.01559e-07	CDC42, LCK, BCL10, RAP1A, NRAS, SHC1, CD247, PTPRC, RASSF5, SOS1, PRKCE, ZAP70, STK39, CD28, INPP5D, CD86, NCK1, SH3BP2, FYB, ITK, LCP2, HLA-DRA, HLA-DRB1, FYN, CARD11, DBNL, IKBKB, PAG1, PRKCQ, MAP3K8, PTEN, CHUK, HRAS, STIM1, TRAF6, RASGRP2, GAB2, CD3E, CD3D, CD3G, CBL, CD4, PTPN6, KRAS, PTPN11, ORAI1, AKT1, RASGRP1, CSK, PDPK1, PRKCB, LAT, MAP3K14, PRKCA, GRB2, MALT1, VAV1, MAP4K1, SLA2, PLCG1…
REACTOME_TRAF6_MEDIATED_INDUCTION_OF_TAK1_COMPLEX	11	0.243034	0.160731	0.325157	1.79715e-08	1.90373e-06	RPS27A, CD14, MAP3K7, TAB2, LY96, TLR4, TRAF6, TICAM1, UBA52, TAB1, TAB3
KEGG_DRUG_METABOLISM_OTHER_ENZYMES	19	0.238184	0.156594	0.319595	1.9052e-08	1.90373e-06	CDA, DPYD, UCK2, IMPDH2, UMPS, GMPS, TPMT, UPP1, GUSB, IMPDH1, NAT1, UCK1, CES1, TK2, CES2, ITPA, UCKL1, TYMP, HPRT1
BIOCARTA_CSK_PATHWAY	19	-0.257515	0.346557	0.168277	2.4679e-08	2.28986e-06	GNB1, LCK, PRKACB, CD247, PTPRC, ZAP70, PRKAR2A, HLA-DRA, HLA-DRB1, PRKAR1B, PRKAR2B, CD3E, CD3D, CD3G, CD4, CSK, CREBBP, PRKAR1A, GNAS
BIOCARTA_IL5_PATHWAY	6	-0.495942	0.663606	0.329013	2.96221e-08	2.40494e-06	IL1B, IL5RA, CCR3, HLA-DRA, HLA-DRB1, CD4
KEGG_RETINOL_METABOLISM	11	-0.256594	0.345323	0.16806	3.15614e-08	2.41167e-06	DHRS3, RETSAT, DHRS9, ADH5, DGAT1, ALDH1A1, DGAT2, DHRS4, DHRS4L2, RDH11, PNPLA4
KEGG_PANTOTHENATE_AND_COA_BIOSYNTHESIS	11	0.462586	0.310087	0.61475	3.36312e-08	2.42705e-06	PANK4, PPCS, DPYD, PANK3, VNN1, VNN2, BCAT1, PPCDC, COASY, BCAT2, PANK2
ST_JAK_STAT_PATHWAY	7	0.256006	0.168969	0.342853	4.10994e-08	2.8099e-06	JAK1, PIAS3, SOAT1, CISH, JAK2, PIAS1, JAK3
BIOCARTA_TCRA_PATHWAY	11	-0.466585	0.632223	0.300582	7.01391e-08	4.55554e-06	LCK, CD247, PTPRC, ZAP70, HLA-DRA, HLA-DRB1, FYN, CD3E, CD3D, CD3G, CD4
KEGG_NOD_LIKE_RECEPTOR_SIGNALING_PATHWAY	48	0.233623	0.148875	0.317998	7.55061e-08	4.67059e-06	NLRP3, NLRC4, IL1B, CASP8, CXCL1, NFKB1, CARD6, NAIP, MAPK9, TNF, MAPK14, MAPK13, HSP90AB1, MAP3K7, TNFAIP3, TAB2, NOD1, TRIP6, IKBKB, RIPK2, CARD9, MAPK8, CHUK, TRAF6, RELA, BIRC3, BIRC2, CASP5, CASP1, IL18, HSP90B1, SUGT1, NFKBIA, HSP90AA1, PSTPIP1, MEFV, MAPK3, PYCARD, NOD2, NLRP1, CCL5, NFKBIB, CARD8, MAPK1, TAB1, TAB3, XIAP, IKBKG
REACTOME_ZINC_TRANSPORTERS	9	0.28994	0.186856	0.393252	8.75893e-08	5.09015e-06	SLC30A7, SLC39A1, SLC30A1, SLC39A10, SLC39A8, SLC30A5, SLC39A7, SLC39A6, SLC39A3
BIOCARTA_HIF_PATHWAY	12	0.355764	0.22829	0.482679	9.01258e-08	5.09015e-06	JUN, ARNT, CREB1, VHL, VEGFA, ASPH, COPS5, LDHA, HIF1A, HSP90AA1, P4HB, EP300
PID_P38_ALPHA_BETA_DOWNSTREAM_PATHWAY	30	0.217818	0.138085	0.297202	1.06373e-07	5.75746e-06	SLC9A1, MKNK1, JUN, USF1, ATF6, PTGS2, PLA2G4A, ELK4, MAPKAPK2, ATF2, CREB1, RAB5A, MAPKAPK3, MEF2C, CSNK2B, MAPK14, HSPB1, HBP1, EIF4EBP1, RPS6KA4, ATF1, DDIT3, MAPKAPK5, RPS6KA5, MEF2A, CSNK2A2, TP53, CSNK2A1, CEBPB, GDI1
REACTOME_UNWINDING_OF_DNA	7	-0.508762	0.6924	0.32472	1.41585e-07	7.35675e-06	MCM6, MCM2, MCM3, MCM7, MCM4, MCM8, MCM5
PID_P38_MKK3_6PATHWAY	23	0.228471	0.14402	0.313109	1.58659e-07	7.92683e-06	MAP3K6, GADD45A, MAP3K1, MAPK14, MAP3K7, MAP3K5, TAB2, MAP3K4, RAC1, CCM2, TXN, TRAF2, TRAF6, ATM, TAOK3, TAOK2, MAP2K3, TAOK1, MAP3K3, MAP2K6, GADD45B, MAP3K10, TAB1
BIOCARTA_IL1R_PATHWAY	27	0.275977	0.173161	0.37902	1.87038e-07	8.9986e-06	JUN, IL1R1, IL1B, IL1RN, IRAK2, MYD88, IL1RAP, NFKB1, MAP3K1, TNF, MAPK14, MAP3K7, IKBKB, MAPK8, CHUK, TOLLIP, TRAF6, RELA, IRAK3, NFKBIA, MAP2K3, MAP3K14, MAP2K6, ECSIT, TGFB1, TAB1, IRAK1
REACTOME_DNA_STRAND_ELONGATION	24	-0.322216	0.442892	0.20207	2.06045e-07	9.2294e-06	RPA2, MCM6, MCM2, RFC4, MCM3, PRIM2, RPA3, POLD2, RFC2, MCM7, MCM4, FEN1, POLA2, POLD4, POLD3, PRIM1, RFC5, RPA1, LIG1, POLD1, PCNA, MCM8, MCM5, POLA1
REACTOME_ACYL_CHAIN_REMODELLING_OF_PG	6	0.364208	0.230539	0.497292	2.77949e-07	1.20352e-05	PLA2G4A, LPGAT1, PLA2G12A, LPCAT1, LPCAT4, CRLS1
REACTOME_TOLL_RECEPTOR_CASCADES	100	0.183415	0.113547	0.252977	2.92591e-07	1.22605e-05	RPS6KA1, JUN, CTSS, CTSK, S100A12, IKBKE, MAPKAPK2, TLR5, RPS27A, PELI1, ATF2, CREB1, IRAK2, MYD88, MAPKAPK3, DUSP7, PIK3R4, TLR10, TLR1, TLR6, TLR2, MAP3K1, CD180, MEF2C, PPP2CA, CD14, MAPK9, RIPK1, LY86, AGER, MAPK14, CNPY3, PPP2R5D, MAP3K7, TAB2, RPS6KA2, NOD1, CTSB, PPP2CB, IKBKB, LY96, RIPK2, TLR4, MAPK8, CHUK, NFKB2, SIGIRR, IRF7, TRAF6, RELA, PELI3, UNC93B1, PPP2R1B, TIRAP, IRAK4, ATF1, TB…
BIOCARTA_IGF1MTOR_PATHWAY	18	0.133802	0.0828531	0.184528	3.55679e-07	1.44384e-05	MTOR, GSK3B, PIK3CA, EIF2B5, PIK3R1, PPP2CA, EIF4EBP1, RPS6, PTEN, INPPL1, EIF2S1, AKT1, IGF1R, PDPK1, PDK2, RPS6KB1, EIF2S2, EIF2S3
BIOCARTA_ETS_PATHWAY	18	-0.210977	0.291577	0.13073	3.71806e-07	1.46356e-05	JUN, CSF1, DDX20, ETV3, CSF1R, HDAC2, HRAS, ETS1, NCOR2, FOS, SIN3A, RBL2, E2F4, HDAC5, SIN3B, E2F1, RBL1, ETS2
REACTOME_SIGNAL_AMPLIFICATION	17	0.264657	0.163588	0.36595	4.10941e-07	1.50136e-05	GNB1, GNG5, GNAI3, PLA2G4A, GNAI2, GNB4, MAPK14, GNG11, GNB2, GNAQ, GNG2, GNB5, GNGT2, GNA13, GNG7, GNA15, SRC
PID_THROMBIN_PAR4_PATHWAY	9	0.347024	0.21648	0.477856	4.20732e-07	1.50136e-05	GNB1, ROCK2, RHOA, GNAQ, GNG2, PLCB2, GNA13, ROCK1, GNA15
REACTOME_ACYL_CHAIN_REMODELLING_OF_PS	6	0.27881	0.174613	0.382551	4.28938e-07	1.50136e-05	PLA2G4A, PLA2G12A, MBOAT1, PLA2G16, LPCAT3, LPCAT4
REACTOME_CA_DEPENDENT_EVENTS	20	0.171864	0.105911	0.237527	4.39198e-07	1.50136e-05	PRKACB, PLA2G4A, ADCY3, CALM2, CREB1, PRKAR2A, PRKCD, CAMK4, PRKAR1B, PRKAR2B, PDE1B, ADCY4, CALM1, ADCY9, ADCY7, PRKCA, PRKAR1A, PRKACA, CALM3, MAPK1
REACTOME_SYNTHESIS_OF_VERY_LONG_CHAIN_FATTY_ACYL_COAS	8	0.290665	0.180617	0.400231	4.70117e-07	1.54661e-05	ELOVL1, ACSL3, ACSL1, ELOVL5, ACSL5, HSD17B12, TECR, ACSL4
NABA_MATRISOME_ASSOCIATED	176	0.225285	0.137707	0.31248	4.76248e-07	1.54661e-05	MEGF6, PLOD1, C1QA, C1QB, SDC3, P3H1, CSF1, OVGP1, ADAMTSL4, CTSS, CTSK, S100A10, S100A11, S100A9, S100A12, S100A8, S100A6, S100A4, ADAM15, SEMA4A, ITLN1, XCL2, FASLG, FAM20B, PLXNA2, EGLN1, LGALS8, ADAM17, LGALSL, ANXA4, TGFA, CLEC4F, LOXL3, SEMA4F, SEMA4C, IL1B, IL1RN, NGLY1, P4HTM, HYAL2, FSTL1, CSTA, PLXNA1, PLXND1, TNFSF10, S100P, FGFBP2, CXCL1, PF4, PPBP, ANXA3, HPSE, ANXA5, IL15, CTSO, CCL…
REACTOME_EFFECTS_OF_PIP2_HYDROLYSIS	16	-0.330734	0.456927	0.205095	5.6901e-07	1.80279e-05	PRKCE, DGKD, PRKCD, MGLL, DGKG, DGKQ, ITPR3, DAGLB, PRKCQ, RASGRP2, ITPR2, DGKA, PRKCH, RASGRP1, DGKE, DGKK
REACTOME_ADP_SIGNALLING_THROUGH_P2RY1	14	0.247749	0.151811	0.343268	5.96744e-07	1.80527e-05	GNB1, GNG5, PLA2G4A, GNB4, MAPK14, GNG11, GNB2, GNAQ, GNG2, GNB5, GNGT2, GNG7, GNA15, SRC
REACTOME_P38MAPK_EVENTS	11	0.195853	0.12024	0.2713	5.97589e-07	1.80527e-05	NRAS, MAPKAPK2, RALB, MAPKAPK3, MAPK14, MAPK13, RALA, RALGDS, HRAS, KRAS, SRC
BIOCARTA_NTHI_PATHWAY	22	0.263617	0.16078	0.366002	6.3885e-07	1.88606e-05	IL1B, TGFBR2, MYD88, NFKB1, TLR2, NR3C1, DUSP1, TNF, MAPK14, MAP3K7, IKBKB, TGFBR1, CHUK, RELA, NFKBIA, SMAD3, CREBBP, MAP2K3, MAP3K14, MAP2K6, SMAD4, EP300
BIOCARTA_TOLL_PATHWAY	35	0.267921	0.162513	0.373099	7.79699e-07	2.25073e-05	JUN, EIF2AK2, MYD88, TLR10, TLR6, NFKB1, TLR2, MAP3K1, CD14, MAPK14, MAP3K7, TAB2, IKBKB, LY96, TLR4, MAPK8, CHUK, TOLLIP, TRAF6, RELA, TIRAP, NFKBIA, FOS, MAP2K4, MAP2K3, MAP3K14, MAP2K6, ECSIT, PGLYRP1, TAB1, PPARA, TLR7, ELK1, IRAK1, IKBKG
BIOCARTA_SALMONELLA_PATHWAY	11	0.381703	0.232507	0.531227	8.3951e-07	2.31963e-05	CDC42, ARPC5, ACTR2, ACTR3, ARPC2, ARPC4, RAC1, ARPC1A, ARPC1B, WASL, ARPC3
KEGG_TYPE_II_DIABETES_MELLITUS	25	0.228234	0.13833	0.318336	8.50434e-07	2.31963e-05	PRKCZ, PIK3CD, MTOR, CACNA1E, PRKCE, HK2, PRKCD, PIK3CB, PIK3CA, PIK3R1, HK3, MAPK9, TNF, PIK3CG, IKBKB, MAPK8, HK1, SOCS2, IRS2, SOCS4, MAPK3, PIK3R5, SOCS3, INSR, MAPK1
KEGG_STEROID_HORMONE_BIOSYNTHESIS	9	0.300307	0.183753	0.417118	8.57138e-07	2.31963e-05	HSD17B7, CYP1B1, SRD5A3, SRD5A1, HSD17B8, AKR1C3, HSD17B12, COMT, STS
REACTOME_ACYL_CHAIN_REMODELLING_OF_PC	12	0.323593	0.197688	0.448946	9.57771e-07	2.53907e-05	PLA2G4A, MBOAT2, PLA2G12A, LPCAT1, PNPLA8, PLA2G16, LPCAT3, PLBD1, LPCAT4, LPCAT2, PLA2G4C, PLA2G6
REACTOME_TRANSPORT_OF_GLUCOSE_AND_OTHER_SUGARS_BILE_SALTS_AND_ORGANIC_ACIDS_METAL_IONS_AND_AMINE_COMPOUNDS	34	0.218564	0.131185	0.30556	1.09688e-06	2.84969e-05	SLC2A5, SLC2A1, SLC6A9, SLC30A7, SLC16A1, SLC22A15, SLC39A1, SLC41A1, SLC30A1, SLC40A1, SLC39A10, SLC11A1, SLC6A6, SLC2A9, SLC39A8, SLC30A5, SLC22A4, SLC22A5, SLC39A7, SLC22A1, SLC44A1, SLC31A1, SLC2A6, SLC22A18, SLC6A12, SLC2A3, SLC16A7, SLC16A3, SLC39A6, SLC14A1, SLC39A3, SLC44A2, SLC5A3, SLC2A11
BIOCARTA_ACTINY_PATHWAY	14	0.292219	0.175764	0.408163	1.17484e-06	2.99238e-05	WASF2, ARPC5, ACTR2, ACTR3, ABI2, ARPC2, ARPC4, NCK1, RAC1, ARPC1A, ARPC1B, WASL, ARPC3, PSMA7
KEGG_PRIMARY_IMMUNODEFICIENCY	28	-0.423568	0.594972	0.252917	1.424e-06	3.55726e-05	LCK, RFX5, PTPRC, CD8A, CD8B, ZAP70, ICOS, IL7R, TAP2, TAP1, DCLRE1C, BLNK, CD3E, CD3D, CD4, UNG, CIITA, CD19, JAK3, RFXANK, CD79A, ADA, CD40, TNFRSF13C, IL2RG, BTK, CD40LG, IKBKG
BIOCARTA_NO2IL12_PATHWAY	12	-0.485871	0.68143	0.29117	1.57065e-06	3.84958e-05	CD2, CD247, STAT4, CCR5, JAK2, CD3E, CD3D, CD3G, CD4, TYK2, IL12RB1, CXCR3
BIOCARTA_TID_PATHWAY	16	0.227274	0.135238	0.318905	1.68335e-06	3.97702e-05	TNFRSF1B, NFKB1, TNF, HSPA1A, IFNGR1, IKBKB, JAK2, RELA, TNFRSF1A, LIN7A, RB1, NFKBIA, DNAJA3, TAX1BP3, TP53, IFNGR2
REACTOME_PROCESSIVE_SYNTHESIS_ON_THE_LAGGING_STRAND	14	-0.289459	0.406439	0.172993	1.68388e-06	3.97702e-05	RPA2, PRIM2, RPA3, POLD2, FEN1, POLA2, POLD4, POLD3, PRIM1, RPA1, LIG1, POLD1, PCNA, POLA1
BIOCARTA_CTL_PATHWAY	13	-0.317441	0.446308	0.188857	1.82373e-06	4.23041e-05	CD247, FASLG, HLA-A, PRF1, FAS, CD3E, CD3D, CD3G, GZMB, B2M, ITGAL, ICAM1, ITGB2
ST_P38_MAPK_PATHWAY	33	0.205152	0.120594	0.289896	2.31908e-06	5.10591e-05	CDC42, MKNK1, GADD45A, MAPKAPK2, DUSP10, IL1R1, CREB1, NR2C2, NFKB1, DUSP1, MAPK14, MAPK13, SRF, MAP3K7, MAP3K5, TAB2, MAP3K4, CREB5, HSPB1, CREB3, TRAF6, ATF1, MAPKAPK5, AKT1, EEF2K, MAP2K4, MAP2K3, MAP2K6, MKNK2, MAP3K10, MAPK1, TAB1, ELK1
REACTOME_MYD88_MAL_CASCADE_INITIATED_ON_PLASMA_MEMBRANE	75	0.187628	0.109378	0.265707	2.9167e-06	6.21114e-05	RPS6KA1, JUN, S100A12, MAPKAPK2, RPS27A, PELI1, ATF2, CREB1, IRAK2, MYD88, MAPKAPK3, DUSP7, TLR1, TLR6, TLR2, MAP3K1, MEF2C, PPP2CA, MAPK9, AGER, MAPK14, PPP2R5D, MAP3K7, TAB2, RPS6KA2, NOD1, PPP2CB, IKBKB, LY96, RIPK2, TLR4, MAPK8, CHUK, NFKB2, SIGIRR, TRAF6, RELA, PELI3, PPP2R1B, TIRAP, IRAK4, ATF1, IRAK3, DUSP6, UBE2N, HMGB1, NFKBIA, PELI2, FOS, RPS6KA5, MAP2K1, MEF2A, MAPK3, NOD2, MAP2K4, MAP…
KEGG_DNA_REPLICATION	30	-0.266305	0.377663	0.155436	3.00625e-06	6.29858e-05	RPA2, POLE4, MCM6, MCM2, RFC4, RFC1, MCM3, PRIM2, RPA3, POLD2, RFC2, MCM7, SSBP1, MCM4, POLE3, FEN1, POLA2, RNASEH2C, POLD4, POLD3, PRIM1, RFC5, POLE, RNASEH2B, RPA1, LIG1, POLD1, PCNA, MCM5, POLA1
REACTOME_ACYL_CHAIN_REMODELLING_OF_PE	11	0.320832	0.189597	0.451779	3.096e-06	6.38367e-05	PLA2G4A, MBOAT2, PLA2G12A, MBOAT1, PNPLA8, PLA2G16, LPCAT3, PLBD1, LPCAT4, PLA2G4C, PLA2G6
REACTOME_ADVANCED_GLYCOSYLATION_ENDPRODUCT_RECEPTOR_SIGNALING	12	0.291788	0.17345	0.409608	3.20316e-06	6.50141e-05	DDOST, CAPZA1, S100A12, AGER, CAPZA2, HMGB1, LGALS3, MAPK3, PRKCSH, APP, S100B, MAPK1
REACTOME_HS_GAG_BIOSYNTHESIS	8	0.254798	0.150183	0.358955	3.57072e-06	7.07273e-05	SDC3, HS2ST1, HS6ST1, NDST1, EXT1, EXT2, GLCE, HS3ST3B1
PID_LIS1_PATHWAY	22	0.221429	0.128618	0.313834	3.59354e-06	7.07273e-05	CDC42, NUDC, LRP8, RHOA, LRPAP1, PPP2R5D, PLA2G7, KATNA1, DYNLT1, RAC1, CDK5, ABL1, PAFAH1B2, CLIP1, DYNC1H1, IQGAP1, YWHAE, PAFAH1B1, NDEL1, CDK5R1, PAFAH1B3, CSNK2A1
BIOCARTA_CDC42RAC_PATHWAY	15	0.327758	0.189578	0.465635	4.15727e-06	7.94162e-05	CDC42, ARPC5, ACTR2, ACTR3, ARPC2, ARPC4, RHOA, PIK3CA, PIK3R1, RAC1, ARPC1A, ARPC1B, WASL, PAK1, ARPC3
REACTOME_REGULATION_OF_IFNG_SIGNALING	11	0.357434	0.208112	0.507084	4.30175e-06	7.95595e-05	JAK1, STAT1, SUMO1, IFNGR1, JAK2, PTPN6, PIAS1, SOCS3, PTPN2, PTPN1, IFNGR2
REACTOME_PECAM1_INTERACTIONS	8	-0.363423	0.514847	0.212663	4.34852e-06	7.95595e-05	LCK, FYN, LYN, PTPN6, ITGB3, PECAM1, SRC, PLCG1
REACTOME_LAGGING_STRAND_SYNTHESIS	17	-0.245403	0.34956	0.141016	5.18644e-06	9.33068e-05	RPA2, RFC4, PRIM2, RPA3, POLD2, RFC2, FEN1, POLA2, POLD4, POLD3, PRIM1, RFC5, RPA1, LIG1, POLD1, PCNA, POLA1
PID_MAPK_TRK_PATHWAY	31	0.210751	0.120489	0.300814	5.24357e-06	9.33068e-05	RPS6KA1, RAP1A, NRAS, RUSC1, RIT1, MAPKAPK2, MAP3K2, CREB1, RAF1, PRKCD, MEF2C, MAPK14, SRF, BRAF, CDK5, HRAS, KRAS, RAP1B, FOS, RPS6KA5, EHD4, MAP2K1, MAP2K5, MAPK3, TRPV1, MAPK7, MAP2K3, CDK5R1, MAP2K6, MAPK1, ELK1
BIOCARTA_TCR_PATHWAY	43	-0.144184	0.206242	0.0822632	5.5602e-06	9.76041e-05	LCK, JUN, SHC1, CD247, PTPN7, SOS1, CALM2, ZAP70, RAF1, PIK3CA, PPP3CA, NFKB1, MAP3K1, PIK3R1, RASA1, FYN, RAC1, PIK3CG, PPP3CC, MAPK8, PPP3CB, HRAS, RELA, CD3E, CD3D, CD3G, NFKBIA, FOS, CALM1, MAP2K1, PRKCB, LAT, MAPK3, NFATC3, MAP2K4, PRKCA, GRB2, NFATC1, VAV1, CALM3, PLCG1, NFATC2, ELK1
BIOCARTA_TOB1_PATHWAY	14	-0.28688	0.410768	0.163536	6.82088e-06	0.000118138	TGFBR3, CD247, CD28, TGFBR2, TGFBR1, IL2RA, CD3E, CD3D, CD3G, SMAD3, TOB1, SMAD4, TGFB1, TOB2
REACTOME_SPHINGOLIPID_DE_NOVO_BIOSYNTHESIS	21	0.28985	0.166888	0.412542	7.16146e-06	0.000122405	CERS2, DEGS1, CERS6, PPM1L, SGMS2, COL4A3BP, SPTLC1, SGMS1, SGPL1, OSBP, ACER3, CERS5, SGPP1, SPTLC2, SPHK1, VAPA, KDSR, CSNK1G2, CERS4, SPHK2, VAPB
BIOCARTA_CK1_PATHWAY	11	0.214224	0.121977	0.306268	7.69723e-06	0.000129853	PRKACB, PRKAR2A, PPP3CA, PPP2CA, PRKAR1B, PRKAR2B, CDK5, PPP1CA, CDK5R1, PRKAR1A, CSNK1D
REACTOME_NEUROTRANSMITTER_RELEASE_CYCLE	9	0.278193	0.162094	0.394548	7.81689e-06	0.000129904	GLS, SYN2, ALDH5A1, HSPA8, SLC6A12, SLC38A2, ABAT, VAMP2, DNAJC5
REACTOME_REMOVAL_OF_THE_FLAP_INTERMEDIATE_FROM_THE_C_STRAND	9	-0.219514	0.313818	0.125003	7.90023e-06	0.000129904	RPA2, RPA3, POLD2, FEN1, POLD4, POLD3, RPA1, POLD1, PCNA
KEGG_GNRH_SIGNALING_PATHWAY	59	0.140285	0.0788168	0.201619	8.11617e-06	0.000131786	CDC42, JUN, PRKACB, NRAS, PLA2G4A, ADCY3, SOS1, CALM2, MAP3K2, ITPR1, RAF1, PRKCD, PLD1, PLA2G12A, CAMK2D, MAP3K1, MAPK9, ITPR3, MAPK14, MAPK13, MAP3K4, GNRH1, PTK2B, GNAQ, MAPK8, CAMK2G, HRAS, PLCB3, KRAS, ITPR2, ADCY4, SOS2, CALM1, PLCB2, JMJD7-PLA2G4B, MAP2K1, ADCY9, PRKCB, MAPK3, ADCY7, PLD2, MAP2K4, MAPK7, MAP2K3, MAP3K3, PRKCA, MAP2K6, GRB2, MAP2K2, MAP2K7, PRKACA, CALM3, SRC, GNAS, MAPK1, …
REACTOME_IKK_COMPLEX_RECRUITMENT_MEDIATED_BY_RIP1	8	0.320091	0.181885	0.45769	9.03624e-06	0.000143619	CD14, RIPK1, IKBKB, LY96, TLR4, CHUK, TICAM1, IKBKG
PID_ATF2_PATHWAY	34	0.259251	0.145856	0.372149	9.06601e-06	0.000143619	JUN, GADD45A, POU2F1, DUSP10, ATF2, CREB1, CUL3, H2AFY, DUSP1, MAPK9, MAPK14, ARG1, MAPK8, DUSP5, HBG2, KAT5, DDIT3, CDK4, RB1, FOS, JDP2, MAPK3, CBFB, NF1, BRCA1, PRKCA, SOCS3, BCL2, JUNB, JUND, RUVBL2, BCL2L1, MAPK1, EP300
KEGG_BASE_EXCISION_REPAIR	30	-0.197657	0.284779	0.110917	9.34727e-06	0.000145521	MUTYH, PARP1, POLE4, OGG1, PARP3, MBD4, POLD2, NEIL2, POLB, POLE3, POLL, FEN1, POLD4, POLD3, SMUG1, TDG, UNG, POLE, PARP4, HMGB1, PARP2, APEX1, NEIL1, MPG, LIG3, XRCC1, LIG1, POLD1, PCNA, APEX2
REACTOME_ACTIVATED_TLR4_SIGNALLING	83	0.165931	0.0928636	0.23916	9.44239e-06	0.000145521	RPS6KA1, JUN, S100A12, IKBKE, MAPKAPK2, RPS27A, PELI1, ATF2, CREB1, IRAK2, MYD88, MAPKAPK3, DUSP7, TLR1, TLR6, TLR2, MAP3K1, MEF2C, PPP2CA, CD14, MAPK9, RIPK1, AGER, MAPK14, PPP2R5D, MAP3K7, TAB2, RPS6KA2, NOD1, PPP2CB, IKBKB, LY96, RIPK2, TLR4, MAPK8, CHUK, NFKB2, SIGIRR, IRF7, TRAF6, RELA, PELI3, PPP2R1B, TIRAP, IRAK4, ATF1, TBK1, IRAK3, DUSP6, UBE2N, HMGB1, NFKBIA, PELI2, FOS, RPS6KA5, TRAF3, …
BIOCARTA_RAB_PATHWAY	10	0.319896	0.177988	0.461183	1.26002e-05	0.000190322	RAB4A, RAB1A, RAB5A, RAB7A, RAB2A, RAB6A, RAB27A, RAB11A, RAB8A, RAB9A
REACTOME_GLYCOGEN_BREAKDOWN_GLYCOGENOLYSIS	13	0.197445	0.109761	0.284937	1.29307e-05	0.000193068	PGM1, AGL, CALM2, GYG1, PGM2, PYGM, PYGL, CALM1, PHKG2, PHKB, CALM3, PYGB, PHKA2
REACTOME_INSULIN_SYNTHESIS_AND_PROCESSING	13	0.302469	0.167472	0.43717	1.41866e-05	0.000209413	SLC30A7, EXOC8, EXOC1, EXOC3, SLC30A5, EXOC2, EXOC4, KIF5B, EXOC6, EXOC5, MYO5A, RAB27A, VAMP2
KEGG_SPHINGOLIPID_METABOLISM	25	0.181722	0.101142	0.262479	1.48087e-05	0.00021614	GBA, DEGS1, SMPD4, GLB1, SGMS2, NEU1, SMPD2, ASAH1, SPTLC1, UGCG, SGMS1, SGPL1, SMPD1, NEU3, ACER3, SGPP1, SPTLC2, GALC, SMPD3, SPHK1, KDSR, SPHK2, CERK, ARSA, GLA
REACTOME_EXTENSION_OF_TELOMERES	23	-0.257001	0.372828	0.141428	1.53875e-05	0.000222092	RPA2, RUVBL1, RFC4, NHP2, PRIM2, RPA3, POLD2, RFC2, FEN1, POLA2, POLD4, POLD3, PRIM1, RFC5, POLE, RPA1, WRAP53, LIG1, RUVBL2, POLD1, PCNA, POLA1, DKC1
KEGG_STARCH_AND_SUCROSE_METABOLISM	21	0.1755	0.0962317	0.254943	1.67702e-05	0.000236788	PGM1, AGL, AMY2B, UGP2, HK2, UXS1, GBE1, PGM2, UGDH, HK3, GUSB, MGAM, HK1, PYGM, PGM2L1, PYGL, GANC, GAA, GPI, GYS1, PYGB
BIOCARTA_INFLAM_PATHWAY	8	-0.288481	0.418511	0.159022	1.75277e-05	0.000244823	CSF1, IL15, LTA, TNF, HLA-DRA, HLA-DRB1, CD4, TGFB1
BIOCARTA_THELPER_PATHWAY	11	-0.357442	0.518409	0.196121	1.78371e-05	0.000246494	CD2, CD247, PTPRC, CD28, CD3E, CD3D, CD3G, CD4, ITGAL, ICAM1, ITGB2
KEGG_ECM_RECEPTOR_INTERACTION	23	-0.35637	0.51796	0.194425	1.92233e-05	0.000262853	SDC3, SV2A, THBS3, LAMC1, ITGA6, ITGA4, DAG1, CD47, ITGB5, GP9, ITGA1, CD36, ITGB1, CD44, VWF, ITGB7, ITGA5, THBS1, GP1BA, ITGA2B, ITGB3, COL5A3, COL6A2
BIOCARTA_MCM_PATHWAY	12	-0.248594	0.362102	0.135584	2.01928e-05	0.000273233	MCM6, ORC4, ORC2, MCM2, MCM3, ORC3, MCM7, ORC5, MCM4, CDKN1B, CDK2, MCM5
PID_IL3_PATHWAY	22	0.218997	0.118985	0.318569	2.10501e-05	0.000281898	HDAC1, PRKACB, SHC1, SRP9, INPP5D, CISH, PIK3CA, PIK3R1, PIM1, YWHAG, YWHAZ, JAK2, GAB2, PTPN11, STAT5B, STAT5A, GRB2, PRKACA, BCL2L1, CEBPB, OSM, CSF2RB
KEGG_SNARE_INTERACTIONS_IN_VESICULAR_TRANSPORT	33	0.122524	0.0662672	0.178904	2.17989e-05	0.000283404	VAMP3, STX12, SEC22B, VAMP4, STX6, SNAP47, VAMP8, VAMP5, STX18, BNIP1, STX7, STX11, YKT6, BET1, TSNARE1, STX17, VTI1A, BET1L, STX3, STX5, VAMP1, STX2, VTI1B, SNAP23, STX4, VAMP2, STX8, GOSR1, GOSR2, STX10, USE1, STX16, SNAP29
REACTOME_CS_DS_DEGRADATION	6	0.230623	0.126547	0.334243	2.18171e-05	0.000283404	IDUA, HEXB, ARSB, VCAN, HEXA, IDS
PID_IL23_PATHWAY	22	0.189435	0.102308	0.276179	2.27693e-05	0.000292845	IL18R1, IL18RAP, IL1B, STAT1, STAT4, PIK3CA, CXCL1, NFKB1, PIK3R1, TNF, JAK2, RELA, IL18, CD3E, CD4, NFKBIA, STAT5A, STAT3, MPO, SOCS3, TYK2, IL12RB1
KEGG_TOLL_LIKE_RECEPTOR_SIGNALING_PATHWAY	69	0.190583	0.102421	0.278552	2.35058e-05	0.000299353	PIK3CD, JUN, CTSK, IKBKE, TLR5, AKT3, IL1B, STAT1, CASP8, MYD88, CD86, PIK3CB, PIK3CA, TLR1, TLR6, NFKB1, TLR2, PIK3R1, CD14, MAPK9, RIPK1, TNF, MAPK14, MAPK13, MAP3K7, TAB2, RAC1, PIK3CG, IRF5, IKBKB, LY96, TLR4, MAP3K8, MAPK8, CHUK, IRF7, TOLLIP, TRAF6, RELA, FADD, TIRAP, IRAK4, TBK1, NFKBIA, FOS, TRAF3, AKT1, MAP2K1, MAPK3, PIK3R5, MAP2K4, MAP2K3, CCL5, CCL4, MAP2K6, MAP2K2, TICAM1, MAP2K7, AK…
BIOCARTA_EIF4_PATHWAY	21	0.157796	0.0848236	0.230608	2.50406e-05	0.000315804	MTOR, EIF4G3, MKNK1, PIK3CA, EIF4G1, EIF4A2, PIK3R1, MAPK14, EIF4EBP1, PABPC1, PTEN, EIF4G2, AKT1, PDPK1, PRKCB, MAPK3, EIF4A1, PDK2, RPS6KB1, PRKCA, MAPK1
BIOCARTA_GSK3_PATHWAY	22	0.221454	0.118703	0.323754	2.80163e-05	0.000349935	DVL1, EIF2AK2, MYD88, CTNNB1, GSK3B, PIK3CA, NFKB1, LEF1, PIK3R1, APC, PPP2CA, CD14, FZD1, LY96, TLR4, TOLLIP, RELA, TIRAP, AKT1, AXIN1, PDPK1, IRAK1
REACTOME_CHEMOKINE_RECEPTORS_BIND_CHEMOKINES	21	-0.213487	0.312582	0.114174	2.8534e-05	0.000353007	XCL2, CXCR4, CXCR2, CXCR1, CCR4, CX3CR1, CXCR6, CCR3, CCR1, CCR2, CCR5, CXCL1, PF4, PPBP, CCL28, CXCR5, CXCL16, CCL5, CCL4, CCR7, CXCR3
REACTOME_TRAFFICKING_AND_PROCESSING_OF_ENDOSOMAL_TLR	9	0.203203	0.109254	0.297359	2.95145e-05	0.000361692	CTSS, CTSK, CNPY3, CTSB, UNC93B1, HSP90B1, LGMN, TLR7, TLR8
REACTOME_TRANSMEMBRANE_TRANSPORT_OF_SMALL_MOLECULES	196	0.0698556	0.037052	0.102515	2.98108e-05	0.000361908	GNB1, SLC2A5, SLC9A1, SLC2A1, ATP6V0B, SLC6A9, SLC35D1, PRKACB, GNG5, ABCD3, SLC35A3, SLC30A7, SLC16A1, SLC22A15, ATP1A1, SLC39A1, AQP10, PEX19, TPR, SLC41A1, SLC30A1, FLVCR1, NUP133, ABCB10, ADCY3, SLC5A6, SLC8A1, ATP6V1E2, SLC1A4, HK2, RANBP2, SLC20A1, STEAP3, CYBRD1, SLC40A1, SLC39A10, SLC11A1, NUP210, SLC6A6, SLC4A7, SLC26A6, PRKAR2A, ATP6V1A, SLC15A2, ATP2C1, ATP1B3, SLC9A9, SLC33A1, GNB4, A…
KEGG_BASAL_CELL_CARCINOMA	17	-0.227436	0.333048	0.121591	3.09755e-05	0.000371376	DVL1, STK36, CTNNB1, GSK3B, DVL3, LEF1, APC, TCF7, FZD1, PTCH1, SUFU, TCF7L2, WNT10B, AXIN1, DVL2, TP53, AXIN2
REACTOME_NOD1_2_SIGNALING_PATHWAY	27	0.190909	0.101582	0.280041	3.11624e-05	0.000371376	CASP9, CASP8, IRAK2, MAPK14, MAPK13, MAP3K7, TNFAIP3, TAB2, NOD1, CASP2, IKBKB, RIPK2, CARD9, CHUK, TRAF6, BIRC3, BIRC2, CASP4, CASP1, UBE2N, NOD2, CYLD, MAP2K6, TAB1, TAB3, IRAK1, IKBKG
REACTOME_ERK_MAPK_TARGETS	19	0.158308	0.0842265	0.232552	3.18963e-05	0.000376667	RPS6KA1, DUSP7, MEF2C, PPP2CA, MAPK14, PPP2R5D, RPS6KA2, PPP2CB, PPP2R1B, DUSP6, RPS6KA5, MEF2A, MAPK3, MAPK7, DUSP3, PPP2R1A, MAPK1, RPS6KA3, ELK1
BIOCARTA_HCMV_PATHWAY	17	0.256407	0.136467	0.376612	3.23456e-05	0.000378531	CREB1, PIK3CA, NFKB1, MAP3K1, PIK3R1, MAPK14, PIK3CG, RELA, SP1, RB1, AKT1, MAP2K1, MAPK3, MAP2K3, MAP2K6, MAP2K2, MAPK1
BIOCARTA_41BB_PATHWAY	14	0.204471	0.10855	0.299972	3.42309e-05	0.000397018	TNFRSF9, JUN, ATF2, NFKB1, MAP3K1, MAPK14, MAP3K5, IKBKB, TRAF2, MAPK8, CHUK, RELA, NFKBIA, MAP4K5
REACTOME_ACTIVATION_OF_THE_PRE_REPLICATIVE_COMPLEX	20	-0.287325	0.42281	0.152434	3.47413e-05	0.000399371	RPA2, MCM6, ORC4, ORC2, MCM2, MCM3, PRIM2, ORC3, RPA3, MCM7, ORC5, MCM4, POLA2, CDK2, PRIM1, POLE, RPA1, MCM8, MCM5, POLA1
KEGG_ARRHYTHMOGENIC_RIGHT_VENTRICULAR_CARDIOMYOPATHY_ARVC	30	-0.21249	0.312943	0.112477	3.5331e-05	0.000402587	LMNA, SLC8A1, ITGA6, ITGA4, CTNNB1, DAG1, CACNA2D2, CACNA2D3, ITGB5, LEF1, ITGA1, TCF7, CTNNA1, ACTB, ITGB1, TCF7L2, CACNA2D4, CACNB3, ITGB7, ITGA5, ATP2A2, ACTN1, CACNB1, JUP, ITGA2B, ITGB3, ACTG1, DSC2, ACTN4, EMD
BIOCARTA_ASBCELL_PATHWAY	8	-0.298544	0.439007	0.158696	3.878e-05	0.000434269	FASLG, CD28, HLA-DRA, HLA-DRB1, FAS, CD4, CD40, CD40LG
PID_NFKAPPAB_CANONICAL_PATHWAY	22	0.145378	0.0762886	0.214164	4.12523e-05	0.000458007	BCL10, XPO1, NFKB1, UBE2D3, TNF, TNFAIP3, IKBKB, RIPK2, CHUK, TRAF6, RELA, BIRC2, ATM, ERC1, TNFRSF1A, RAN, NFKBIA, NOD2, CYLD, PRKCA, MALT1, IKBKG
REACTOME_TRAF6_MEDIATED_INDUCTION_OF_NFKB_AND_MAP_KINASES_UPON_TLR7_8_OR_9_ACTIVATION	68	0.146128	0.0760355	0.215913	4.65868e-05	0.000512849	RPS6KA1, JUN, S100A12, MAPKAPK2, RPS27A, PELI1, ATF2, CREB1, IRAK2, MYD88, MAPKAPK3, DUSP7, MAP3K1, MEF2C, PPP2CA, MAPK9, AGER, MAPK14, PPP2R5D, MAP3K7, TAB2, RPS6KA2, NOD1, PPP2CB, IKBKB, RIPK2, MAPK8, CHUK, NFKB2, TRAF6, RELA, PELI3, PPP2R1B, IRAK4, ATF1, DUSP6, UBE2N, HMGB1, NFKBIA, PELI2, FOS, RPS6KA5, MAP2K1, MEF2A, MAPK3, NOD2, MAP2K4, MAPK7, MAP2K3, DUSP3, MAP2K6, MAP2K2, MAP2K7, ECSIT, UB…
REACTOME_NUCLEAR_EVENTS_KINASE_AND_TRANSCRIPTION_FACTOR_ACTIVATION	22	0.157478	0.0816032	0.23302	5.07876e-05	0.000554396	RPS6KA1, MAPKAPK2, CREB1, DUSP7, MEF2C, PPP2CA, MAPK14, PPP2R5D, RPS6KA2, PPP2CB, PPP2R1B, ATF1, DUSP6, RPS6KA5, MEF2A, MAPK3, MAPK7, DUSP3, PPP2R1A, MAPK1, RPS6KA3, ELK1
REACTOME_ADENYLATE_CYCLASE_INHIBITORY_PATHWAY	6	0.219458	0.114796	0.323662	5.20606e-05	0.000563556	GNAI3, ADCY3, GNAI2, ADCY4, ADCY9, ADCY7
REACTOME_PLC_BETA_MEDIATED_EVENTS	27	0.109784	0.0568234	0.162628	5.24965e-05	0.000563578	PRKACB, GNAI3, PLA2G4A, ADCY3, CALM2, CREB1, PRKAR2A, GNAI2, PRKCD, CAMK4, ITPR3, PRKAR1B, PRKAR2B, PLCB3, ITPR2, PDE1B, ADCY4, CALM1, PLCB2, ADCY9, ADCY7, PRKCA, PRKAR1A, PRKACA, CALM3, MAPK1, GNAZ
REACTOME_NFKB_AND_MAP_KINASES_ACTIVATION_MEDIATED_BY_TLR4_SIGNALING_REPERTOIRE	63	0.142001	0.073363	0.210489	5.4052e-05	0.000575521	RPS6KA1, JUN, S100A12, MAPKAPK2, RPS27A, ATF2, CREB1, IRAK2, MAPKAPK3, DUSP7, MEF2C, PPP2CA, CD14, MAPK9, RIPK1, AGER, MAPK14, PPP2R5D, MAP3K7, TAB2, RPS6KA2, NOD1, PPP2CB, IKBKB, LY96, RIPK2, TLR4, MAPK8, CHUK, NFKB2, TRAF6, RELA, PPP2R1B, ATF1, DUSP6, HMGB1, NFKBIA, FOS, RPS6KA5, MAP2K1, MEF2A, MAPK3, NOD2, MAP2K4, MAPK7, MAP2K3, DUSP3, MAP2K6, MAP2K2, TICAM1, MAP2K7, UBA52, NFKBIB, PPP2R1A, AP…
REACTOME_SPHINGOLIPID_METABOLISM	46	0.165463	0.0854928	0.245083	5.72991e-05	0.000605135	CERS2, GBA, DEGS1, SMPD4, CERS6, SUMF1, GLB1, PPM1L, SGMS2, HEXB, COL4A3BP, ARSB, GM2A, NEU1, SMPD2, SUMF2, ASAH1, GBA2, SPTLC1, UGCG, SGMS1, SGPL1, PSAP, SMPD1, OSBP, NEU3, ACER3, CERS5, SGPP1, SPTLC2, GALC, HEXA, SMPD3, ARSG, SPHK1, VAPA, KDSR, CSNK1G2, CERS4, SPHK2, CTSA, VAPB, CERK, ARSA, STS, GLA
REACTOME_ION_TRANSPORT_BY_P_TYPE_ATPASES	16	0.238206	0.122755	0.353151	5.85461e-05	0.000612742	ATP1A1, ATP2C1, ATP1B3, ATP11B, ATP8A1, ATP10D, ATP2A2, ATP11A, ATP10A, ATP8B4, ATP2A3, ATP9B, ATP8B3, ATP9A, ATP7A, ATP11C
REACTOME_MYOGENESIS	14	0.204611	0.105443	0.303344	5.89629e-05	0.000612742	CDC42, MEF2D, CTNNB1, MEF2C, CTNNA1, MAPK14, ABL1, TCF12, BNIP2, NEO1, MEF2A, MAP2K6, TCF4, TCF3
REACTOME_TCR_SIGNALING	48	-0.157537	0.232769	0.082635	6.23986e-05	0.0006433	LCK, BCL10, CD247, PTPRC, ZAP70, TRAT1, NCK1, PIK3CB, PIK3CA, PAK2, FYB, PIK3R1, ITK, LCP2, HLA-DRB5, HLA-DRB1, HLA-DQA1, HLA-DQA2, HLA-DPA1, HLA-DPB1, MAP3K7, TAB2, CARD11, IKBKB, PAG1, RIPK2, PRKCQ, PTEN, CHUK, TRAF6, RELA, PAK1, CD3E, CD3D, CD3G, CD4, UBE2N, NFKBIA, EVL, CSK, PDPK1, LAT, MALT1, VASP, PLCG1, GRAP2, WAS, IKBKG
REACTOME_POL_SWITCHING	12	-0.202374	0.300997	0.104184	6.72186e-05	0.000687535	RFC4, PRIM2, POLD2, RFC2, POLA2, POLD4, POLD3, PRIM1, RFC5, POLD1, PCNA, POLA1
REACTOME_NUCLEOTIDE_BINDING_DOMAIN_LEUCINE_RICH_REPEAT_CONTAINING_RECEPTOR_NLR_SIGNALING_PATHWAYS	42	0.166046	0.0843996	0.247335	7.01989e-05	0.000712409	CASP9, TXNIP, AIM2, NLRP3, NLRC4, CASP8, IRAK2, MAPK14, MAPK13, HSP90AB1, MAP3K7, TNFAIP3, TAB2, NOD1, CASP2, IKBKB, RIPK2, TXN, CARD9, CHUK, TRAF6, PANX1, BIRC3, BIRC2, CASP4, CASP1, UBE2N, P2RX7, PSTPIP1, MEFV, PYCARD, NOD2, CYLD, NLRP1, MAP2K6, BCL2, BCL2L1, APP, TAB1, TAB3, IRAK1, IKBKG
NABA_SECRETED_FACTORS	58	0.18675	0.0947751	0.278321	7.32062e-05	0.00073717	MEGF6, CSF1, S100A10, S100A11, S100A9, S100A12, S100A8, S100A6, S100A4, XCL2, FASLG, TGFA, IL1B, IL1RN, FSTL1, TNFSF10, S100P, FGFBP2, CXCL1, PF4, PPBP, IL15, CCL28, S100Z, BMP6, LTA, TNF, LTB, VEGFA, HGF, NRG1, TNFSF8, MEGF9, ZFP91, VEGFB, CLCF1, IL18, WNT10B, GDF11, HCFC2, TNFSF13B, CBLN3, IL16, TNFSF12, TNFSF13, CRLF3, CCL5, CCL4, CCL4L2, FSTL3, TNFSF14, INSL3, TGFB1, MEGF8, S100B, OSM, PIK3IP…
BIOCARTA_TCYTOTOXIC_PATHWAY	11	-0.369382	0.549804	0.188563	7.44852e-05	0.000744279	CD2, CD247, PTPRC, CD8A, CD28, CD3E, CD3D, CD3G, ITGAL, ICAM1, ITGB2
REACTOME_GLOBAL_GENOMIC_NER_GG_NER	26	-0.141204	0.211238	0.0714765	7.95705e-05	0.000789023	RPA2, ERCC3, XPC, RFC4, CDK7, CCNH, RPA3, POLD2, RFC2, XPA, RAD23B, GTF2H1, DDB2, DDB1, POLD4, POLD3, RFC5, GTF2H3, POLE, ERCC4, RPA1, ERCC2, ERCC1, LIG1, POLD1, PCNA
PID_CD8_TCR_DOWNSTREAM_PATHWAY	46	-0.146797	0.220481	0.0734369	9.35958e-05	0.000921068	TNFRSF9, JUN, NRAS, CD247, FASLG, PTPN7, PRKCE, PPP3R1, CD8A, CD8B, STAT4, RAF1, EOMES, PPP3CA, MAPK9, HLA-A, TNF, BRAF, IL2RA, PRKCQ, MAPK8, PRF1, PPP3CB, HRAS, CD3E, CD3D, CD3G, KRAS, GZMB, FOS, B2M, MAP2K1, PRKCB, MAPK3, NFATC3, PRKCA, NFATC1, MAP2K2, JUNB, NFATC2, IFNAR2, IFNAR1, MAPK1, IL2RB, ELK1, IL2RG
KEGG_CELL_ADHESION_MOLECULES_CAMS	67	-0.222671	0.333139	0.11196	9.65584e-05	0.000943078	SDC3, CD58, CD2, F11R, MPZ, MPZL1, SELP, SELL, PTPRC, CD8A, CD8B, ITGA6, ITGA4, CD28, CTLA4, ICOS, ALCAM, CD86, VCAN, HLA-F, HLA-G, HLA-A, HLA-E, HLA-C, HLA-B, HLA-DRA, HLA-DRB5, HLA-DRB1, HLA-DQA1, HLA-DQB1, HLA-DQA2, HLA-DOB, HLA-DMB, HLA-DMA, HLA-DOA, HLA-DPA1, HLA-DPB1, CLDN15, CD274, ITGB1, CD6, NCAM1, ESAM, JAM3, CD4, ITGB7, SELPLG, NEO1, CLDN9, SPN, ITGAL, ITGAM, GLG1, NLGN2, CNTNAP1, ICAM…
REACTOME_REGULATION_OF_HYPOXIA_INDUCIBLE_FACTOR_HIF_BY_OXYGEN	16	0.20609	0.102626	0.309099	0.000105436	0.0010204	ARNT, EGLN1, RPS27A, VHL, UBE2D3, UBE2D2, VEGFA, CUL2, UBE2D1, HIF1AN, HIF1A, CREBBP, UBA52, EGLN2, RBX1, EP300
BIOCARTA_IL17_PATHWAY	8	-0.484876	0.727471	0.243346	0.000106047	0.0010204	CD58, CD2, CD247, CD8A, CD3E, CD3D, CD3G, CD4
BIOCARTA_SRCRPTP_PATHWAY	7	-0.202053	0.302645	0.101682	0.000106834	0.00102042	CSK, PRKCB, PRKCA, GRB2, PTPRA, CDC25B, SRC
REACTOME_NUCLEAR_RECEPTOR_TRANSCRIPTION_PATHWAY	23	-0.206273	0.310513	0.102262	0.000111966	0.00106163	RORC, NRBP1, NR1D2, NR3C2, NR3C1, RXRB, PPARD, NR6A1, RXRA, NRBF2, NR1H3, ESRRA, VDR, NR4A1, RARG, RORA, MED1, THRA, NR1D1, RARA, NR2C2AP, NR1H2, PPARA
SA_PROGRAMMED_CELL_DEATH	12	0.192832	0.0953929	0.289843	0.000124553	0.00115658	CASP9, BCL10, BCL2L11, BAK1, CASP8AP2, BAD, APAF1, CES1, BCL2, BAX, BCL2L1, BID
REACTOME_ACTIVATION_OF_ATR_IN_RESPONSE_TO_REPLICATION_STRESS	24	-0.205498	0.310524	0.100932	0.000127382	0.00117354	RPA2, MCM6, ORC4, ORC2, ATRIP, MCM2, ATR, RFC4, RAD1, RAD17, MCM3, ORC3, RPA3, HUS1, RFC2, MCM7, ORC5, MCM4, RAD9A, CDK2, RFC5, RPA1, MCM8, MCM5
PID_ATR_PATHWAY	27	-0.148839	0.225195	0.0726514	0.000138337	0.00126034	RPA2, SMARCAL1, FANCD2, ATRIP, MCM2, TOPBP1, ATR, RFC4, RAD1, RAD17, PPP2CA, PPP2R2B, FBXW11, HUS1, RFC2, MCM7, NBN, YWHAZ, RAD9A, CEP164, CDK2, TIMELESS, MDM2, RFC5, RPA1, PPP2R1A, YWHAB
REACTOME_TRAF6_MEDIATED_IRF7_ACTIVATION_IN_TLR7_8_OR_9_SIGNALING	8	0.265648	0.132811	0.397904	0.000138744	0.00126034	MYD88, IRF7, TRAF6, IRAK4, UBE2N, TLR7, TLR8, IRAK1
BIOCARTA_RNA_PATHWAY	10	0.121494	0.0592813	0.183434	0.000148456	0.0013392	EIF2AK2, NFKB1, CHUK, RELA, DNAJC3, NFKBIA, EIF2S1, TP53, MAP3K14, EIF2S2
PID_ER_NONGENOMIC_PATHWAY	27	0.168471	0.0818844	0.254867	0.000152347	0.00136482	GNB1, GNAI3, NRAS, SHC1, ROCK2, STRN, SOS1, RHOA, GNAI2, PIK3CA, PIK3R1, GNAQ, HRAS, PLCB3, KRAS, GNG2, AKT1, PLCB2, IGF1R, PELP1, GNA13, GRB2, GNA15, SRC, MMP9, GNAZ, MSN
BIOCARTA_NUCLEARRS_PATHWAY	6	-0.26789	0.404983	0.131398	0.000154681	0.00137624	PPARD, ABCB1, NR1H3, RARA, ABCC3, PPARA
REACTOME_SYNTHESIS_OF_PA	14	0.148675	0.0721824	0.224832	0.000156059	0.00137905	PLA2G4A, GNPAT, LCLAT1, GPD1L, PLD1, PLA2G12A, LPCAT1, AGPAT1, AGPAT4, AGPAT5, AGPAT2, LPCAT4, PLD2, AGPAT3
PID_IL6_7_PATHWAY	39	0.248565	0.119942	0.37747	0.000161437	0.00141694	JUN, JAK1, LMO4, PIAS3, MCL1, IL6R, SOS1, STAT1, PRKCD, PIK3CA, GAB1, IL6ST, PIK3R1, IRF1, MAPK14, RAC1, CEBPD, MYC, JAK2, PTPRE, GAB2, HSP90B1, PTPN11, FOXO1, FOS, AKT1, PIAS1, MAP2K4, STAT3, MAP2K6, GRB2, SOCS3, VAV1, TYK2, JUNB, BCL2L1, HCK, CEBPB, TIMP1
REACTOME_OPIOID_SIGNALLING	48	0.0904497	0.0434198	0.137273	0.000166877	0.00145485	GNB1, PDE4B, PRKACB, GNG5, GNAI3, PLA2G4A, ADCY3, CALM2, PPP3R1, CREB1, PRKAR2A, GNAI2, PRKCD, GNB4, PPP3CA, PDE4D, CAMK4, PPP2CA, ITPR3, PPP2R5D, PRKAR1B, GNG11, GNB2, PRKAR2B, CDK5, PPP2CB, PPP3CB, PLCB3, PPP1CA, PPP2R1B, ITPR2, PDE1B, ADCY4, GNG2, CALM1, PLCB2, GNB5, ADCY9, ADCY7, GNGT2, PRKCA, PRKAR1A, GNG7, PRKACA, CALM3, PPP2R1A, MAPK1, GNAZ
REACTOME_O_LINKED_GLYCOSYLATION_OF_MUCINS	25	0.209069	0.100599	0.317778	0.00017187	0.0014884	ST6GALNAC3, GALNT2, GALNT14, B3GNT2, GALNT3, B3GNT5, ST6GAL1, GALNT7, GCNT4, GALNT10, C1GALT1, GALNT11, ST3GAL1, GCNT1, GALNT12, ST6GALNAC4, GALNT6, B3GNT9, ST3GAL2, ST6GALNAC2, B3GNTL1, GALNT1, B3GNT8, B4GALT5, C1GALT1C1
KEGG_APOPTOSIS	75	0.0998805	0.0478126	0.151834	0.000173026	0.00148848	DFFB, PIK3CD, DFFA, CASP9, PRKACB, FASLG, CAPN2, AKT3, PPP3R1, IL1R1, IL1B, CFLAR, CASP10, CASP8, IRAK2, MYD88, EXOG, PRKAR2A, PIK3CB, TNFSF10, PIK3CA, IL1RAP, PPP3CA, NFKB1, CASP6, CASP3, PIK3R1, RIPK1, TNF, PRKAR1B, CYCS, PIK3CG, PRKAR2B, PPP3CC, TNFRSF10B, TNFRSF10C, TNFRSF10D, TNFRSF10A, IKBKB, TRAF2, PPP3CB, FAS, CHUK, CASP7, BAD, CAPN1, RELA, FADD, ENDOD1, BIRC3, BIRC2, ATM, TNFRSF1A, IRAK4…
PID_NFAT_TFPATHWAY	31	-0.20166	0.306993	0.0960948	0.000188955	0.00159385	JUN, GBP3, POU2F1, FASLG, PTGS2, CTLA4, CBLB, CASP3, IRF4, TNF, IKZF1, TLE4, IL2RA, PRKCQ, GATA3, CREM, SLC3A2, DGKA, CDK4, FOS, NFATC3, MAF, TBX21, NFATC1, JUNB, E2F1, ITCH, PTPN1, NFATC2, FOXP3, CD40LG
REACTOME_SIGNALLING_TO_ERKS	28	0.1565	0.0743673	0.238273	0.000194378	0.00162901	RAP1A, NRAS, SHC1, RIT1, MAPKAPK2, KIDINS220, SOS1, RALB, RAF1, MAPKAPK3, MAPK14, MAPK13, RALA, BRAF, RAPGEF1, RALGDS, HRAS, KRAS, FRS2, MAP2K1, MAPK3, CRK, GRB2, MAP2K2, SRC, PLCG1, YWHAB, MAPK1
REACTOME_ACTIVATION_OF_CHAPERONES_BY_ATF6_ALPHA	10	0.156184	0.074964	0.237048	0.000195712	0.00162968	ATF6, NFYA, HSPA5, DDIT3, HSP90B1, NFYB, MBTPS1, CALR, XBP1, ATF4
REACTOME_COSTIMULATION_BY_THE_CD28_FAMILY	54	-0.149539	0.226963	0.0724537	0.000198956	0.00164614	TNFRSF14, MTOR, CDC42, LCK, THEM4, CD247, PPP2R5A, AKT3, CD28, CTLA4, ICOS, BTLA, CD86, PIK3CA, PAK2, RICTOR, PIK3R1, PPP2CA, HLA-DRB5, HLA-DRB1, HLA-DQA1, HLA-DQA2, HLA-DPA1, HLA-DPB1, PPP2R5D, FYN, RAC1, PPP2CB, LYN, CD274, MAPKAP1, MAP3K8, PPP2R5B, PAK1, PPP2R1B, CD3E, CD3D, CD3G, CD4, PTPN6, PPP2R5E, PPP2R5C, AKT1, CSK, MLST8, PDPK1, MAP3K14, GRB2, VAV1, AKT2, PPP2R1A, TRIB3, SRC, GRAP2
KEGG_O_GLYCAN_BIOSYNTHESIS	16	0.220371	0.104806	0.335429	0.000204145	0.00166336	GALNT2, GALNT14, GALNT3, GALNT7, GCNT4, GALNT10, C1GALT1, GALNT11, ST3GAL1, GCNT1, GALNT12, GALNT6, ST3GAL2, GALNT1, B4GALT5, C1GALT1C1
REACTOME_INSULIN_RECEPTOR_RECYCLING	15	0.215359	0.10246	0.328011	0.000205204	0.00166336	ATP6V0B, ATP6V1E2, ATP6V1A, ATP6V0E1, ATP6V1F, ATP6V1B2, ATP6V1H, ATP6V1C1, ATP6V1G1, TCIRG1, ATP6V0A2, ATP6V1D, ATP6V0D1, INSR, ATP6V1E1
PID_ANTHRAX_PATHWAY	14	0.252674	0.12007	0.384697	0.000205382	0.00166336	IL1B, ANTXR2, TNF, CASP1, IL18, MAP2K1, MAPK3, NLRP1, MAP2K4, MAP2K3, MAP2K6, MAP2K2, MAP2K7, MAPK1
REACTOME_IL_6_SIGNALING	9	0.327176	0.156641	0.498086	0.000206159	0.00166336	JAK1, IL6R, STAT1, IL6ST, JAK2, CBL, STAT3, SOCS3, TYK2
KEGG_PHENYLALANINE_METABOLISM	7	-0.229737	0.350618	0.109123	0.00022683	0.00181884	PRDX6, NAT6, GOT1, ALDH3B1, GOT2, AOC2, AOC3
REACTOME_KERATAN_SULFATE_BIOSYNTHESIS	9	0.168282	0.0794847	0.257275	0.000238572	0.00188966	B4GALT3, B3GNT2, ST3GAL6, B4GALT4, CHST2, ST3GAL1, B4GALT1, ST3GAL2, B4GALT5
REACTOME_SIGNAL_ATTENUATION	9	0.291528	0.137619	0.445775	0.000245876	0.00191115	SHC1, SOS1, DOK1, GRB10, IRS2, MAPK3, CRK, GRB2, INSR
KEGG_TERPENOID_BACKBONE_BIOSYNTHESIS	13	0.150813	0.0706994	0.23075	0.000246935	0.00191115	DHDDS, PMVK, FDPS, GGPS1, HMGCS1, HMGCR, PDSS2, ACAT2, IDI1, PDSS1, ACAT1, MVK, MVD
BIOCARTA_P35ALZHEIMERS_PATHWAY	9	0.219569	0.10372	0.335673	0.000247717	0.00191115	GSK3B, PPP2CA, CSNK1A1, CDK5, CAPN1, CDK5R1, CSNK1D, CAPNS1, APP
ST_WNT_CA2_CYCLIC_GMP_PATHWAY	10	-0.139045	0.21296	0.0654544	0.000248078	0.00191115	ITPKB, PDE6D, ITPR1, DAG1, PDE6B, CAMK2D, ITPR3, CAMK2G, ITPR2, NFAT5
REACTOME_MAPK_TARGETS_NUCLEAR_EVENTS_MEDIATED_BY_MAP_KINASES	27	0.15645	0.0729909	0.239725	0.000248641	0.00191115	RPS6KA1, JUN, MAPKAPK2, ATF2, CREB1, DUSP7, MEF2C, PPP2CA, MAPK9, MAPK14, PPP2R5D, RPS6KA2, PPP2CB, MAPK8, PPP2R1B, ATF1, DUSP6, FOS, RPS6KA5, MEF2A, MAPK3, MAPK7, DUSP3, PPP2R1A, MAPK1, RPS6KA3, ELK1
PID_CDC42_PATHWAY	56	0.158909	0.0737575	0.243686	0.000257166	0.00196505	PRKCZ, MTOR, CDC42, JUN, ARPC5, PRKCE, ACTR2, ACTR3, ATF2, ARPC2, SEPT2, ARPC4, RAF1, CTNNB1, GSK3B, PLD1, PIK3CA, TNK2, PAK2, DLG1, MAP3K1, PIK3R1, APC, CTNNA1, MAPK9, MAPK14, RAC1, LIMK1, ARPC1B, WASL, BRAF, VAV2, MAPK8, HRAS, MAP3K11, CFL1, PAK1, CBL, ARPC3, ARHGEF7, IQGAP1, MAPK3, MAP2K4, MAP2K3, RPS6KB1, MAP2K6, EXOC7, BAIAP2, ARHGDIA, MAP2K7, PAK4, SRC, TIAM1, MAPK1, LIMK2, ARHGEF6
REACTOME_SYNTHESIS_SECRETION_AND_DEACYLATION_OF_GHRELIN	8	0.294111	0.13832	0.449219	0.000265642	0.00201795	GHRL, SPCS1, SPCS3, PLA2G7, KLF4, SPCS2, SEC11A, SEC11C
REACTOME_GENERATION_OF_SECOND_MESSENGER_MOLECULES	25	-0.405052	0.616478	0.193161	0.000283922	0.00211963	LCK, CD247, ZAP70, NCK1, PAK2, FYB, ITK, LCP2, HLA-DRB5, HLA-DRB1, HLA-DQA1, HLA-DQA2, HLA-DPA1, HLA-DPB1, PAK1, CD3E, CD3D, CD3G, CD4, EVL, LAT, VASP, PLCG1, GRAP2, WAS
REACTOME_ION_CHANNEL_TRANSPORT	17	0.196804	0.0904737	0.303368	0.000309814	0.00228664	ATP1A1, ATP2C1, ATP1B3, ATP11B, ATP8A1, ATP10D, ATP2A2, ATP11A, ATP10A, ATP8B4, ATP2A3, ATP9B, ATP8B3, ATP9A, ARHGEF9, ATP7A, ATP11C
REACTOME_DNA_REPAIR	81	-0.0974837	0.150336	0.0445153	0.000313303	0.00229933	MAD2L2, RPA2, MUTYH, USP1, RPS27A, REV1, ERCC3, POLR2D, XRCC5, OGG1, FANCD2, XPC, MBD4, ATR, POLR2H, RFC4, POLR2B, CDK7, CCNH, MDC1, FANCE, POLH, REV3L, RPA3, POLD2, RFC2, POLR2J, POLB, PRKDC, TCEA1, NBN, POLR2K, FANCG, XPA, RAD23B, ERCC6, MGMT, POLR2L, GTF2H1, FANCF, ALKBH3, DDB2, DDB1, FEN1, POLR2G, POLD4, POLD3, ATM, H2AFX, RAD52, SMUG1, TDG, ALKBH2, RFC5, GTF2H3, POLE, LIG4, APEX1, TDP1, TP53…
ST_ADRENERGIC	20	0.154061	0.0706354	0.237121	0.000318821	0.00232668	PIK3CD, ITPKB, ITPR1, RAF1, CAMP, DAG1, PIK3CA, PIK3R1, APC, ITPR3, MAPK14, BRAF, ASAH1, GNAQ, ITPR2, AKT1, GNA15, SRC, MAPK1, PHKA2
SIG_INSULIN_RECEPTOR_PATHWAY_IN_CARDIAC_MYOCYTES	40	0.155298	0.0707072	0.239518	0.000326059	0.00236621	PIK3CD, CDC42, RPS6KA1, CAP1, SHC1, AKT3, YWHAQ, SOS1, RAF1, GSK3B, PIK3CA, PIK3R1, LNPEP, SERPINB6, FLOT1, RPS6KA2, CYTH3, YWHAG, YWHAZ, PTEN, INPPL1, CBL, FOXO1, IRS2, SOS2, AKT1, PDPK1, MAPK3, YWHAE, FLOT2, RPS6KB1, GRB2, BRD4, AKT2, GSK3A, YWHAB, PTPN1, MAPK1, YWHAH, RPS6KA3
BIOCARTA_KREB_PATHWAY	8	-0.220978	0.340848	0.101632	0.000330305	0.00237992	FH, MDH1, SDHA, OGDH, CS, SUCLA2, IDH2, ACO2
BIOCARTA_RAC1_PATHWAY	19	0.180219	0.0822474	0.277975	0.000332328	0.00237992	NCF2, PPP1R12B, MYLK, PLD1, PIK3CA, TRIO, MAP3K1, PIK3R1, RAC1, LIMK1, PIK3CG, CDK5, ARFIP2, CFL1, PAK1, CDK5R1, RPS6KB1, RALBP1, VAV1
REACTOME_CHONDROITIN_SULFATE_BIOSYNTHESIS	9	0.271544	0.124723	0.418688	0.000334717	0.00237992	VCAN, CHST12, CHPF2, CSGALNACT1, CSGALNACT2, CHST15, CHST11, CHSY1, CHST7
REACTOME_GLYCOSAMINOGLYCAN_METABOLISM	49	0.125693	0.0571895	0.194348	0.000335278	0.00237992	B3GALT6, SLC9A1, SDC3, HS2ST1, B4GALT3, B3GNT2, HS6ST1, GLB1, HYAL2, ST3GAL6, B4GALT4, CHST2, ABCC5, IDUA, HPSE, HEXB, ARSB, VCAN, NDST1, B4GALT7, DSE, UST, CHST12, GUSB, CHPF2, CSGALNACT1, EXT1, ST3GAL1, B4GALT1, CSGALNACT2, CHST15, CD44, EXT2, B3GAT3, B3GAT1, GXYLT1, GNS, CHST11, CHST14, GLCE, HEXA, CHSY1, ST3GAL2, HS3ST3B1, NAGLU, SGSH, B4GALT5, CHST7, IDS
REACTOME_CD28_DEPENDENT_PI3K_AKT_SIGNALING	18	-0.118471	0.183263	0.0539628	0.000346818	0.00244846	MTOR, LCK, THEM4, AKT3, CD28, CD86, PIK3CA, RICTOR, PIK3R1, FYN, MAPKAP1, MAP3K8, AKT1, MLST8, PDPK1, MAP3K14, AKT2, TRIB3
REACTOME_MITOCHONDRIAL_TRNA_AMINOACYLATION	20	-0.178561	0.276397	0.0811553	0.000350191	0.00245891	PARS2, WARS2, TARS2, DARS2, IARS2, MARS2, LARS2, QARS, PPA2, HARS2, FARS2, VARS2, AARS2, RARS2, GARS, NARS2, YARS2, CARS2, EARS2, KARS
PID_ARF6_TRAFFICKING_PATHWAY	32	0.094897	0.04294	0.146626	0.000352609	0.00246198	VAMP3, BIN1, ITGA6, ITGA4, CTNNB1, PLD1, EXOC1, EXOC3, ITGA1, CTNNA1, ADRB2, EXOC2, RALA, EXOC4, IL2RA, ITGB1, EXOC6, CTNND1, ITGA5, ARF6, EXOC5, KLC1, SCAMP2, MAPK8IP3, PLD2, ACAP1, SPAG9, NME1, CLTC, EXOC7, PIP5K1C, DNM2
REACTOME_KERATAN_SULFATE_KERATIN_METABOLISM	13	0.16097	0.0732677	0.248866	0.000356565	0.00246198	B4GALT3, B3GNT2, GLB1, ST3GAL6, B4GALT4, CHST2, HEXB, ST3GAL1, B4GALT1, GNS, HEXA, ST3GAL2, B4GALT5
REACTOME_IMMUNOREGULATORY_INTERACTIONS_BETWEEN_A_LYMPHOID_AND_A_NON_LYMPHOID_CELL	46	-0.225368	0.34918	0.102099	0.000358036	0.00246198	CD160, FCGR3A, FCGR2B, CD247, SELL, CD8A, CD8B, CD96, CD200R1, HLA-F, HLA-G, HLA-K, HLA-A, HLA-C, HLA-B, ITGB1, IFITM1, CD81, CD3E, CD3D, CD3G, CRTAM, KLRD1, KLRK1, ITGB7, B2M, CD19, ITGAL, ICAM2, CD226, ICAM1, ICAM4, ICAM3, HCST, TYROBP, PVR, LILRB3, LILRB2, LILRA1, LILRB1, LILRB4, KIR3DL1, KIR3DL2, CD40, ITGB2, CD40LG
REACTOME_REPAIR_SYNTHESIS_FOR_GAP_FILLING_BY_DNA_POL_IN_TC_NER	12	-0.166208	0.257207	0.0756072	0.000366636	0.00250663	RPA2, RFC4, RPA3, POLD2, RFC2, POLD4, POLD3, RFC5, POLE, RPA1, POLD1, PCNA
PID_IL2_STAT5_PATHWAY	27	-0.146705	0.227024	0.0662087	0.000372434	0.00253294	LCK, JAK1, SHC1, FASLG, SOS1, PIK3CA, PIK3R1, LTA, CCND3, CDK6, MYC, IL2RA, PRF1, GAB2, CCND2, SP1, PTPN11, ELF1, STAT5B, STAT5A, GRB2, BCL2, JAK3, BCL2L1, IL2RB, FOXP3, IL2RG
PID_RET_PATHWAY	30	0.178524	0.0802801	0.276336	0.000380571	0.0025748	JUN, RAP1A, SHC1, SOS1, DOK1, CREB1, RHOA, NCK1, PIK3CA, GAB1, PIK3R1, RASA1, PDLIM7, RAC1, GRB10, PTK2, MAPK8, HRAS, FRS2, PTPN11, PXN, IRS2, MAPK3, DOK4, CRK, PRKCA, GRB2, PRKACA, SRC, MAPK1
NABA_MATRISOME	221	0.154569	0.069157	0.240168	0.000397533	0.00267562	MEGF6, PLOD1, C1QA, C1QB, SDC3, COL9A2, P3H1, CSF1, OVGP1, ADAMTSL4, CTSS, CTSK, S100A10, S100A11, S100A9, S100A12, S100A8, S100A6, S100A4, ADAM15, THBS3, SEMA4A, ITLN1, XCL2, FASLG, FAM20B, LAMC1, PLXNA2, EGLN1, NID1, LGALS8, ADAM17, LGALSL, ANXA4, TGFA, CLEC4F, LOXL3, SEMA4F, SEMA4C, IL1B, IL1RN, TNFAIP6, SNED1, CRELD1, COLQ, NGLY1, P4HTM, HYAL2, FSTL1, CSTA, PLXNA1, PLXND1, TNFSF10, SPON2, S10…
REACTOME_PHOSPHOLIPID_METABOLISM	141	0.0967994	0.043089	0.150392	0.000415966	0.00278526	PIK3CD, CEPT1, CERS2, PI4KB, GBA, PLA2G4A, PIK3C2B, LPGAT1, DEGS1, ARF1, GNPAT, MBOAT2, LPIN1, HADHA, HADHB, LCLAT1, SMPD4, CERS6, PIKFYVE, SUMF1, MTMR14, GPD1L, GLB1, SACM1L, MGLL, PIK3R4, PIK3CB, PPM1L, PLD1, PIK3CA, PCYT1A, SGMS2, PLA2G12A, INPP4B, LPCAT1, PIK3R1, HEXB, COL4A3BP, ARSB, GM2A, MBOAT1, NEU1, AGPAT1, SMPD2, FIG4, SYNJ2, AGPAT4, SUMF2, PIK3CG, PNPLA8, AGPAT5, ASAH1, PTDSS1, DGAT1, …
REACTOME_SIGNALING_BY_INSULIN_RECEPTOR	67	0.10756	0.0476312	0.167357	0.000442112	0.00293778	MTOR, ATP6V0B, NRAS, PRKAB2, THEM4, SHC1, SOS1, ATP6V1E2, DOK1, STRADB, CAB39, RAF1, ATP6V1A, PIK3R4, PIK3CB, PIK3CA, EIF4G1, GAB1, PRKAA1, PIK3R1, ATP6V0E1, GRB10, ATP6V1F, RHEB, PRKAG2, ATP6V1B2, EIF4EBP1, FGFR1, ATP6V1H, ATP6V1C1, RPS6, ATP6V1G1, TSC1, HRAS, PDE3B, TCIRG1, KRAS, PRKAG1, EIF4B, FRS2, PRKAB1, ATP6V0A2, CAB39L, IRS2, PPM1A, ATP6V1D, MAP2K1, TSC2, MLST8, PDPK1, EEF2K, MAPK3, ATP6V…
KEGG_GLYCOSPHINGOLIPID_BIOSYNTHESIS_LACTO_AND_NEOLACTO_SERIES	12	0.277248	0.124879	0.428949	0.000443268	0.00293778	B4GALT3, B3GNT2, ST3GAL6, B4GALT4, B3GNT5, GCNT2, B4GALT1, ABO, FUT7, FUT4, ST3GAL4, ST8SIA1
BIOCARTA_P38MAPK_PATHWAY	36	0.13688	0.0605399	0.212885	0.0004503	0.00296585	CDC42, MKNK1, SHC1, MEF2D, PLA2G4A, MAPKAPK2, ATF2, STAT1, CREB1, RAPGEF2, MAP3K1, MEF2C, RIPK1, DAXX, MAPK14, MAP3K7, MAP3K5, RAC1, HSPB1, MYC, TGFBR1, TRAF2, HRAS, DDIT3, MAPKAPK5, MAX, MAP3K9, RPS6KA5, MEF2A, TRADD, MAP2K4, MAP2K6, GRB2, TGFB1, HMGN1, ELK1
REACTOME_G2_M_CHECKPOINTS	27	-0.197766	0.307748	0.0875416	0.00045207	0.00296585	RPA2, MCM6, ORC4, ORC2, ATRIP, MCM2, ATR, RFC4, RAD1, RAD17, MCM3, ORC3, RPA3, HUS1, RFC2, MCM7, ORC5, MCM4, WEE1, RAD9A, ATM, CDK2, RFC5, RPA1, MCM8, CHEK2, MCM5
REACTOME_GABA_B_RECEPTOR_ACTIVATION	15	0.200219	0.0890056	0.311678	0.000455297	0.00297201	GNB1, GNG5, GNAI3, ADCY3, GNAI2, GABBR1, GNB2, ADCY4, GNG2, ADCY9, ADCY7, GNGT2, KCNJ2, GNG7, KCNJ15
ST_PHOSPHOINOSITIDE_3_KINASE_PATHWAY	32	0.114184	0.0501493	0.177937	0.000483776	0.00312242	RPS6KA1, SHC1, CD55, AKT3, YWHAQ, SOS1, INPP5D, GSK3B, PIK3CA, DAPP1, RPS6KA2, CYTH3, YWHAG, YWHAZ, IARS, PTEN, EXOSC1, BAD, FOXO1, SOS2, PPP1R13B, AKT1, PDPK1, YWHAE, RPS6KB1, GRB2, AKT2, GSK3A, YWHAB, YWHAH, RPS6KA3, BTK
REACTOME_SHC1_EVENTS_IN_ERBB4_SIGNALING	13	0.186074	0.0822806	0.28964	0.00048555	0.00312242	NRAS, SHC1, SOS1, RAF1, NRG1, HRAS, KRAS, MAP2K1, MAPK3, GRB2, MAP2K2, YWHAB, MAPK1
BIOCARTA_PPARA_PATHWAY	42	0.144712	0.0631074	0.225958	0.000517299	0.00331021	JUN, PRKACB, PTGS2, NCOA1, PRKAR2A, PIK3CA, PIK3R1, HSD17B4, SRA1, DUSP1, TNF, HSPA1A, CITED2, PRKAR1B, CD36, PIK3CG, PRKAR2B, MYC, RXRA, NR1H3, RELA, MRPL11, SP1, NCOR2, RB1, NFKBIA, HSP90AA1, DUT, CREBBP, PRKCB, MAPK3, NCOR1, MED1, STAT5B, STAT5A, PRKCA, PRKAR1A, ACOX1, NRIP1, MAPK1, EP300, PPARA
KEGG_AUTOIMMUNE_THYROID_DISEASE	27	-0.337371	0.525273	0.149881	0.000550645	0.00350631	FASLG, CD28, CTLA4, CD86, HLA-F, HLA-G, HLA-A, HLA-E, HLA-C, HLA-B, HLA-DRA, HLA-DRB5, HLA-DRB1, HLA-DQA1, HLA-DQB1, HLA-DQA2, HLA-DOB, HLA-DMB, HLA-DMA, HLA-DOA, HLA-DPA1, HLA-DPB1, PRF1, FAS, GZMB, CD40, CD40LG
ST_MYOCYTE_AD_PATHWAY	13	0.141114	0.061666	0.220738	0.000565857	0.0035856	ITPR1, CAMP, DAG1, APC, ITPR3, RAC1, ASAH1, GNAQ, KAT5, ITPR2, AKT1, DLG4, MAPK1
REACTOME_RECRUITMENT_OF_NUMA_TO_MITOTIC_CENTROSOMES	8	-0.227709	0.356648	0.0993343	0.000580579	0.00366103	TUBGCP2, NUMA1, NEDD1, TUBGCP3, TUBGCP5, TUBG1, TUBG2, TUBGCP6
ST_T_CELL_SIGNAL_TRANSDUCTION	39	-0.10265	0.161134	0.0442954	0.000584262	0.00366646	LCK, PRDX1, PTPRC, ITPKB, RASGRP3, SOS1, ZAP70, CD28, CTLA4, DTYMK, RAF1, DAG1, NCK1, PAK2, NFKB1, FBXW7, ITK, LCP2, NFKBIL1, NFKBIE, NFKB2, RASGRP2, PAK1, CD3D, CBL, NFKBIA, SOS2, RASGRP1, CSK, LAT, NFAT5, GRB2, VAV1, RASGRP4, NFKBIB, PAK4, PLCG1, MAPK1, GRAP2
ST_ERK1_ERK2_MAPK_PATHWAY	28	0.139714	0.0601355	0.218943	0.000593284	0.00370517	RPS6KA1, MKNK1, RAP1A, SHC1, SOS1, CREB1, NFKB1, RPS6KA2, CREB5, BRAF, CREB3, KLF6, MAP3K8, BAD, KAT5, ATF1, DUSP6, SOS2, TRAF3, MAP2K1, EEF2K, MAPK3, GRB2, MKNK2, MAP2K2, MAPK1, RPS6KA3, ARAF
BIOCARTA_TCAPOPTOSIS_PATHWAY	9	-0.398836	0.624551	0.172624	0.000601106	0.00373606	CD247, FASLG, CD28, CCR5, FAS, CD3E, CD3D, CD3G, CD4
REACTOME_IRON_UPTAKE_AND_TRANSPORT	25	0.178278	0.0767285	0.280051	0.000607907	0.00376034	ATP6V0B, FLVCR1, ATP6V1E2, STEAP3, CYBRD1, SLC40A1, ATP6V1A, TFRC, ATP6V0E1, ATP6V1F, ATP6V1B2, ATP6V1H, ATP6V1C1, ATP6V1G1, FTH1, TCIRG1, ATP6V0A2, ATP6V1D, HMOX2, ATP6V0D1, SLC46A1, MCOLN1, FTL, ATP6V1E1, HMOX1
REACTOME_THROMBOXANE_SIGNALLING_THROUGH_TP_RECEPTOR	12	0.167605	0.0720433	0.262747	0.000629211	0.00387368	GNB1, GNG5, GNB4, GNG11, GNB2, GNAQ, GNG2, GNB5, GNGT2, GNA13, GNG7, GNA15
REACTOME_DEPOSITION_OF_NEW_CENPA_CONTAINING_NUCLEOSOMES_AT_THE_CENTROMERE	17	0.141423	0.060624	0.2224	0.000644115	0.00394672	RBBP4, HIST2H2BE, CENPO, RUVBL1, H2AFZ, SMARCA5, NPM1, HIST1H2BC, HIST1H2AC, HIST1H2BD, HIST1H4H, HIST1H2BJ, HIST1H2BK, RSF1, H2AFX, MIS18BP1, RBBP7
REACTOME_INNATE_IMMUNE_SYSTEM	175	0.154662	0.065897	0.243623	0.000652825	0.00398131	ISG15, CASP9, DDOST, C1QA, C1QB, RPS6KA1, JUN, CAPZA1, SIKE1, TXNIP, CTSS, CTSK, S100A12, AIM2, IKBKE, MAPKAPK2, C4BPA, CD55, CR1, CD46, TLR5, NLRP3, NLRC4, RPS27A, PELI1, TANK, IFIH1, ATF2, CASP10, CASP8, CREB1, IRAK2, MYD88, CCR2, UBA7, MAPKAPK3, DUSP7, PIK3R4, TLR10, TLR1, TLR6, UBE2K, HERC5, UBE2D3, TLR2, IRF2, MAP3K1, CD180, MEF2C, ATG12, IRF1, PPP2CA, UBE2D2, CD14, MAPK9, RIPK1, LY86, AGER,…
REACTOME_TRANSFERRIN_ENDOCYTOSIS_AND_RECYCLING	17	0.183908	0.0786459	0.289401	0.000658549	0.00399745	ATP6V0B, ATP6V1E2, STEAP3, ATP6V1A, TFRC, ATP6V0E1, ATP6V1F, ATP6V1B2, ATP6V1H, ATP6V1C1, ATP6V1G1, TCIRG1, ATP6V0A2, ATP6V1D, ATP6V0D1, MCOLN1, ATP6V1E1
REACTOME_PEROXISOMAL_LIPID_METABOLISM	17	0.115063	0.0491129	0.181158	0.000668565	0.00403937	SCP2, GNPAT, AGPS, IDH1, HACL1, ACAA1, ACOX3, HSD17B4, CROT, CRAT, PHYH, FAR1, FAR2, ACOX1, ACOT8, SLC25A17, ABCD1
REACTOME_CTNNB1_PHOSPHORYLATION_CASCADE	15	0.133787	0.0564255	0.210979	0.000737607	0.00443589	PPP2R5A, CTNNB1, APC, PPP2CA, CSNK1A1, PPP2R5D, PPP2CB, FRAT1, FRAT2, PPP2R5B, PPP2R1B, PPP2R5E, PPP2R5C, AXIN1, PPP2R1A
REACTOME_ACTIVATION_OF_CHAPERONE_GENES_BY_ATF6_ALPHA	9	0.170118	0.0722461	0.268205	0.000749806	0.00448847	ATF6, NFYA, HSPA5, DDIT3, HSP90B1, NFYB, CALR, XBP1, ATF4
BIOCARTA_CTLA4_PATHWAY	16	-0.258544	0.408905	0.108842	0.000759155	0.00452359	LCK, CD247, CD28, CTLA4, ICOS, CD86, PIK3CA, PIK3R1, ITK, HLA-DRA, HLA-DRB1, CD3E, CD3D, CD3G, PTPN11, GRB2
REACTOME_ACTIVATION_OF_THE_AP1_FAMILY_OF_TRANSCRIPTION_FACTORS	8	0.25633	0.108187	0.403823	0.00076496	0.00453737	JUN, ATF2, MAPK9, MAPK14, MAPK8, FOS, MAPK3, MAPK1
REACTOME_SIGNALING_BY_ILS	91	0.144772	0.0604336	0.229297	0.000779839	0.00460459	PIK3CD, LCK, JAK1, PRKACB, NRAS, IL6R, SHC1, SOS1, PELI1, IL1R2, IL1R1, IL1B, IL1RN, STAT1, IL5RA, IRAK2, RAF1, MYD88, PIK3CB, PIK3CA, IL1RAP, TNIP2, IL7R, IL6ST, PIK3R1, SKP1, SQSTM1, MAP3K7, FYN, TAB2, NOD1, HGF, CUL1, PTK2B, IKBKB, LYN, RIPK2, YWHAZ, JAK2, SYK, RAPGEF1, IL2RA, MAP3K8, BLNK, CHUK, BTRC, NFKB2, HRAS, TOLLIP, TRAF6, RELA, PELI3, INPPL1, GAB2, CASP1, IL18, CBL, PTPN6, KRAS, IRAK4,…
REACTOME_BASE_EXCISION_REPAIR	17	-0.164707	0.260284	0.0689187	0.000804939	0.00473129	MUTYH, OGG1, MBD4, POLD2, POLB, FEN1, POLD4, POLD3, SMUG1, TDG, APEX1, MPG, LIG3, XRCC1, LIG1, POLD1, PCNA
REACTOME_GABA_RECEPTOR_ACTIVATION	16	0.158603	0.0661367	0.250664	0.000812686	0.00475531	GNB1, GNG5, GNAI3, ADCY3, GNAI2, GABBR1, GNB2, ADCY4, GNG2, ADCY9, ADCY7, GNGT2, KCNJ2, GNG7, KCNJ15, ARHGEF9
KEGG_HYPERTROPHIC_CARDIOMYOPATHY_HCM	34	-0.1292	0.204947	0.0537854	0.000821329	0.00478433	PRKAB2, TPM3, LMNA, SLC8A1, ITGA6, TTN, ITGA4, DAG1, CACNA2D2, CACNA2D3, ITGB5, PRKAA1, ITGA1, TNF, ACTB, PRKAG2, TPM2, ITGB1, MYBPC3, CACNA2D4, CACNB3, PRKAG1, ITGB7, ITGA5, ATP2A2, PRKAB1, TPM1, CACNB1, ITGA2B, ITGB3, ACTG1, TPM4, TGFB1, EMD
REACTOME_RNA_POL_I_PROMOTER_OPENING	15	0.271499	0.112883	0.430463	0.000848226	0.00490823	HIST2H2BE, H3F3A, H2AFZ, HIST1H2BC, HIST1H2AC, HIST1H2BD, HIST1H4H, HIST1H2BJ, HIST1H2BK, HIST1H3H, H2AFX, MAPK3, UBTF, H3F3B, MBD2
BIOCARTA_STATHMIN_PATHWAY	14	-0.2229	0.35363	0.0927445	0.000850155	0.00490823	PRKACB, CD2, CD247, PRKAR2A, CAMK2D, CAMK4, MAPK13, PRKAR1B, PRKAR2B, CAMK2G, CD3E, CD3D, CD3G, PRKAR1A
REACTOME_APOPTOTIC_EXECUTION_PHASE	35	0.123577	0.0510558	0.196258	0.000871741	0.00499344	DFFB, DFFA, LMNA, CASP8, SATB1, CTNNB1, PRKCD, KPNA1, PAK2, ADD1, CASP6, HMGB2, CASP3, APC, LMNB1, HIST1H1C, DBNL, FNTA, PTK2, PLEC, GSN, SPTAN1, PRKCQ, VIM, CASP7, BIRC2, DNM1L, HMGB1, STK24, ACIN1, KPNB1, ROCK1, H1F0, BMX, BCAP31
REACTOME_MAP_KINASE_ACTIVATION_IN_TLR_CASCADE	45	0.12685	0.0523105	0.201553	0.000872602	0.00499344	RPS6KA1, JUN, MAPKAPK2, ATF2, CREB1, IRAK2, MAPKAPK3, DUSP7, MEF2C, PPP2CA, MAPK9, MAPK14, PPP2R5D, MAP3K7, TAB2, RPS6KA2, NOD1, PPP2CB, RIPK2, MAPK8, TRAF6, PPP2R1B, ATF1, DUSP6, FOS, RPS6KA5, MAP2K1, MEF2A, MAPK3, NOD2, MAP2K4, MAPK7, MAP2K3, DUSP3, MAP2K6, MAP2K2, MAP2K7, PPP2R1A, MAPK1, TAB1, RPS6KA3, TAB3, ELK1, IRAK1, IKBKG
REACTOME_ARMS_MEDIATED_ACTIVATION	14	0.187207	0.0768966	0.297034	0.00092121	0.00523847	RAP1A, NRAS, KIDINS220, RAF1, BRAF, RAPGEF1, HRAS, KRAS, MAP2K1, MAPK3, CRK, MAP2K2, YWHAB, MAPK1
SA_G1_AND_S_PHASES	12	-0.185445	0.294811	0.0765587	0.000923488	0.00523847	E2F2, ARF1, CDKN1A, CFL1, CDKN1B, ARF3, CDK2, CDK4, MDM2, TP53, NXT1, E2F1
KEGG_AMINOACYL_TRNA_BIOSYNTHESIS	39	-0.190868	0.303987	0.0779983	0.000943457	0.00532848	YARS, PARS2, SARS, WARS2, TARS2, DARS2, EPRS, IARS2, DARS, MARS2, FARSB, LARS2, QARS, SEPSECS, TARS, HARS, HARS2, LARS, RARS, FARS2, VARS2, VARS, AARS2, RARS2, GARS, IARS, CARS, NARS2, YARS2, MARS, CARS2, WARS, MTFMT, TARSL2, EARS2, AARS, KARS, NARS, FARSA
REACTOME_ACTIVATED_TAK1_MEDIATES_P38_MAPK_ACTIVATION	16	0.150843	0.0616386	0.239656	0.000959341	0.00539473	MAPKAPK2, IRAK2, MAPKAPK3, MAPK14, MAP3K7, TAB2, NOD1, RIPK2, TRAF6, NOD2, MAP2K3, MAP2K6, TAB1, TAB3, IRAK1, IKBKG
REACTOME_MEMBRANE_TRAFFICKING	92	0.0838664	0.0339698	0.133544	0.000986389	0.00551881	PUM1, SORT1, AP4B1, SNAPIN, COPA, ARF1, PREB, RPS27A, TGOLN2, VAMP8, CHMP3, STAM2, SEC13, CHMP2B, COPB2, AP2M1, TFRC, GAK, SEC31A, SEC24B, SEC24D, DAB2, AP3B1, AP3S1, SNX2, SAR1B, CLTB, DTNBP1, VTA1, SNX9, IGF2R, AP1S1, VPS37A, CHMP7, TPD52, VPS28, CHMP5, CLTA, STAM, SEC24C, GBF1, COPB1, PIK3C2A, TSG101, VPS37C, FTH1, ARRB1, PICALM, ARCN1, HSPA8, NECAP1, M6PR, COPZ1, BLOC1S1, GNS, HIP1R, VPS37B, …
REACTOME_NEGATIVE_REGULATION_OF_THE_PI3K_AKT_NETWORK	7	-0.140223	0.223141	0.0574878	0.000989902	0.00551881	THEM4, AKT3, PTEN, AKT1, PHLPP1, AKT2, TRIB3
ST_JNK_MAPK_PATHWAY	33	0.100026	0.0404171	0.159767	0.0010358	0.00575004	CDC42, JUN, GADD45A, SHC1, DUSP10, IL1R1, MAP3K2, ATF2, NR2C2, MAP3K13, GAB1, MAP3K1, MAPK9, MAP3K7, MAP3K5, TAB2, MAP3K4, DLD, MAPK8, TRAF6, MAP3K11, MAP3K12, MAP3K9, AKT1, MAP2K5, NFATC3, TP53, MAP2K4, MAPK7, MAP3K3, MAP2K7, MAP3K10, TAB1
REACTOME_TRANSPORT_OF_VITAMINS_NUCLEOSIDES_AND_RELATED_MOLECULES	17	-0.102552	0.16349	0.041479	0.00104226	0.00576128	SLC35D1, SLC35A3, SLC5A6, SLC33A1, SLCO4C1, SLC29A1, SLC35B2, SLC35A1, SLC35B4, SLC35D2, SLC27A4, SLC29A3, SLC35C1, SLC29A2, SLCO3A1, SLC27A1, SLC35A2
BIOCARTA_ETC_PATHWAY	9	0.153883	0.0622566	0.245711	0.00110451	0.00607948	SDHB, SDHC, GPD2, UQCRC1, SDHA, CYCS, SDHD, ATP5A1, NDUFA1
KEGG_ALLOGRAFT_REJECTION	27	-0.328656	0.523465	0.134274	0.00112521	0.00616464	FASLG, CD28, CD86, HLA-F, HLA-G, HLA-A, HLA-E, HLA-C, HLA-B, TNF, HLA-DRA, HLA-DRB5, HLA-DRB1, HLA-DQA1, HLA-DQB1, HLA-DQA2, HLA-DOB, HLA-DMB, HLA-DMA, HLA-DOA, HLA-DPA1, HLA-DPB1, PRF1, FAS, GZMB, CD40, CD40LG
REACTOME_GOLGI_ASSOCIATED_VESICLE_BIOGENESIS	42	0.0829584	0.0330721	0.132626	0.00112947	0.00616464	PUM1, SORT1, AP4B1, SNAPIN, ARF1, TGOLN2, VAMP8, TFRC, GAK, AP3B1, AP3S1, SNX2, DTNBP1, SNX9, IGF2R, AP1S1, TPD52, CLTA, PIK3C2A, FTH1, ARRB1, PICALM, HSPA8, NECAP1, BLOC1S1, HIP1R, AP4E1, AP1G1, VAMP2, CPD, RAB5C, CLTC, DNM2, AP1M1, BLOC1S3, NAPA, FTL, SNX5, AP1B1, AP1S2, YIPF6, OCRL
REACTOME_SIGNALING_BY_HIPPO	12	0.220143	0.0875386	0.352167	0.00120361	0.00651357	NPHP4, MOB1A, MOB1B, CASP3, LATS1, STK3, LATS2, SAV1, YWHAE, DVL2, YWHAB, STK4
REACTOME_TRANS_GOLGI_NETWORK_VESICLE_BUDDING	49	0.0837386	0.0331351	0.134453	0.00120844	0.00651357	PUM1, SORT1, AP4B1, SNAPIN, ARF1, TGOLN2, VAMP8, TFRC, GAK, AP3B1, AP3S1, SNX2, DTNBP1, SNX9, IGF2R, AP1S1, TPD52, CLTA, GBF1, PIK3C2A, FTH1, ARRB1, PICALM, HSPA8, NECAP1, M6PR, BLOC1S1, GNS, HIP1R, SNAP23, AP4E1, STX4, AP1G1, VAMP2, CPD, RAB5C, CLTC, DNM2, DNASE2, AP1M1, BLOC1S3, NAPA, FTL, SNX5, CTSZ, AP1B1, AP1S2, YIPF6, OCRL
REACTOME_MEIOTIC_RECOMBINATION	26	0.146427	0.0578564	0.23461	0.00121906	0.00654362	RPA2, HIST2H2BE, H3F3A, MLH1, H2AFZ, HIST1H2BC, HIST1H2AC, HIST1H2BD, HIST1H4H, HIST1H2BJ, HIST1H2BK, HIST1H3H, RPA3, NBN, ATM, H2AFX, CDK2, CDK4, MLH3, BLM, RPA1, TOP3A, BRCA1, RAD51C, H3F3B, RBBP8
REACTOME_SIGNALLING_TO_P38_VIA_RIT_AND_RIN	11	0.187567	0.0743982	0.300985	0.00124241	0.00664152	NRAS, RIT1, RAF1, BRAF, HRAS, KRAS, MAP2K1, MAPK3, MAP2K2, YWHAB, MAPK1
KEGG_AMYOTROPHIC_LATERAL_SCLEROSIS_ALS	34	0.120193	0.0473102	0.192757	0.00125131	0.00666169	TNFRSF1B, CASP9, TOMM40L, PPP3R1, ALS2, RAB5A, GPX1, PPP3CA, CASP3, TNF, DAXX, MAPK14, MAPK13, MAP3K5, RAC1, CYCS, PPP3CC, DERL1, PPP3CB, CAT, BAD, CCS, CASP1, TNFRSF1A, APAF1, TP53, MAP2K3, MAP2K6, BCL2, TOMM40, BAX, BCL2L1, SOD1, BID
REACTOME_GLUCAGON_TYPE_LIGAND_RECEPTORS	12	-0.114396	0.183898	0.0451978	0.00128626	0.00681979	GNB1, GNG5, VIPR1, GNB4, GNG11, GNB2, GNG2, GNB5, GNGT2, GNG7, GIPR, GNAS
KEGG_REGULATION_OF_AUTOPHAGY	18	0.134947	0.0529144	0.21662	0.00130052	0.00686739	ATG4C, ATG4B, ATG7, ATG3, PIK3R4, PRKAA1, ATG12, ATG5, GABARAPL1, ULK1, ULK3, GABARAPL2, GABARAP, ULK2, BECN1, PIK3C3, ATG4D, ATG4A
REACTOME_PIP3_ACTIVATES_AKT_SIGNALING	27	-0.120748	0.194095	0.0472405	0.00131462	0.00691372	MTOR, CASP9, THEM4, AKT3, CREB1, RICTOR, CDKN1A, FOXO3, MAPKAP1, PTEN, CHUK, BAD, RPS6KB2, CDKN1B, NR4A1, MDM2, FOXO1, AKT1, TSC2, MLST8, PDPK1, PHLPP1, AKT2, GSK3A, AKT1S1, TRIB3, FOXO4
BIOCARTA_AKAP13_PATHWAY	10	0.222726	0.0872983	0.357559	0.00136775	0.00716413	PRKACB, PRKAR2A, RHOA, GNA12, PRKAR2B, LPAR1, PRKAG1, AKAP13, GNA13, LPAR2
REACTOME_ANTIGEN_ACTIVATES_B_CELL_RECEPTOR_LEADING_TO_GENERATION_OF_SECOND_MESSENGERS	29	-0.142091	0.229323	0.0550493	0.001426	0.0074095	PIK3CD, SHC1, SOS1, CALM2, CBLB, NCK1, PIK3R1, ITPR3, FYN, BLK, LYN, SYK, BLNK, PIK3AP1, STIM1, CBL, ITPR2, ORAI1, CALM1, CD19, PLCG2, CD79B, GRB2, VAV1, CD79A, CALM3, PLCG1, SH3KBP1, BTK
REACTOME_GLYCEROPHOSPHOLIPID_BIOSYNTHESIS	56	0.0932906	0.0357901	0.150539	0.00148686	0.00768415	CEPT1, PLA2G4A, LPGAT1, GNPAT, MBOAT2, LPIN1, HADHA, HADHB, LCLAT1, GPD1L, MGLL, PLD1, PCYT1A, PLA2G12A, LPCAT1, MBOAT1, AGPAT1, AGPAT4, PNPLA8, AGPAT5, PTDSS1, DGAT1, SLC44A1, AGPAT2, PTDSS2, PNPLA2, PLA2G16, CHKA, DGAT2, LPCAT3, PLBD1, ETNK1, CHPT1, PLD4, LPCAT4, CDIPT, LPCAT2, PLD2, PLD6, PEMT, PHOSPHO1, PGS1, PCYT2, LPIN2, SLC44A2, PLD3, PLA2G4C, MBOAT7, CDS2, GPCPD1, CRLS1, AGPAT3, PITPNB, P…
KEGG_PURINE_METABOLISM	99	-0.0963693	0.155886	0.0369838	0.00149069	0.00768415	AK2, PDE4B, AK5, AMPD2, POLR3C, POLR3GL, GUK1, ADSS, ADCY3, PNPT1, DGUOK, POLE4, POLR1A, POLR1B, POLR2D, ATIC, PDE6D, NME6, IMPDH2, FHIT, GMPS, POLR2H, PDE6B, PAICS, POLR2B, DCK, NUDT9, PAPSS1, GUCY1B3, PDE4D, GMPR, ZNRD1, POLR1C, PRIM2, NT5E, POLD2, POLR2J, IMPDH1, POLR3D, ENTPD4, PDE7A, POLR2K, RRM2B, NUDT2, NPR2, POLR1E, POLE3, AK1, NUDT5, ADK, POLR3A, ENTPD1, NT5C2, POLR2L, RRM1, AMPD3, PDE3B…
PID_INSULIN_PATHWAY	37	0.114014	0.0436803	0.184503	0.00152258	0.00781749	PRKCZ, SHC1, SOS1, RHOQ, DOK1, NCK2, INPP5D, NCK1, PRKCI, PIK3CA, EXOC1, EXOC3, PIK3R1, RASA1, EXOC2, FOXO3, SGK1, GRB10, SH2B2, EXOC4, EIF4EBP1, RAPGEF1, EXOC6, HRAS, CBL, PTPN11, EXOC5, AKT1, PDPK1, CRK, RPS6KB1, GRB2, EXOC7, INSR, AKT2, PTPRA, PTPN1
PID_RANBP2_PATHWAY	11	0.127891	0.0491257	0.206484	0.00154452	0.00787805	HDAC1, XPO1, RANBP2, SUMO1, HDAC4, MDM2, RAN, PIAS1, UBE2I, PIAS2, RANGAP1
REACTOME_DOWNSTREAM_TCR_SIGNALING	32	-0.166122	0.267455	0.0652337	0.0015465	0.00787805	LCK, BCL10, CD247, TRAT1, PIK3CB, PIK3CA, PIK3R1, HLA-DRB5, HLA-DRB1, HLA-DQA1, HLA-DQA2, HLA-DPA1, HLA-DPB1, MAP3K7, TAB2, CARD11, IKBKB, RIPK2, PRKCQ, PTEN, CHUK, TRAF6, RELA, CD3E, CD3D, CD3G, CD4, UBE2N, NFKBIA, PDPK1, MALT1, IKBKG
PID_AVB3_OPN_PATHWAY	26	0.188522	0.0719753	0.304557	0.00158231	0.00802897	CDC42, JUN, VAV3, PIP5K1A, ROCK2, RHOA, PIK3CA, NFKB1, MAP3K1, PIK3R1, RAC1, PTK2B, SYK, GSN, MAPK8, CHUK, ILK, CD44, RELA, NFKBIA, FOS, MAPK3, MAP3K14, ITGB3, MMP9, MAPK1
REACTOME_APOPTOSIS_INDUCED_DNA_FRAGMENTATION	9	0.175507	0.0670292	0.284224	0.00165502	0.00836524	DFFB, DFFA, KPNA1, HMGB2, CASP3, HIST1H1C, HMGB1, KPNB1, H1F0
KEGG_T_CELL_RECEPTOR_SIGNALING_PATHWAY	88	-0.0801075	0.130202	0.0302333	0.00167215	0.0084191	PIK3CD, CDC42, LCK, JUN, BCL10, VAV3, NRAS, CD247, PTPRC, AKT3, SOS1, PPP3R1, CD8A, CD8B, ZAP70, NCK2, CD28, CTLA4, ICOS, RAF1, RHOA, CBLB, GSK3B, NCK1, PIK3CB, PIK3CA, PAK2, DLG1, PPP3CA, NFKB1, PIK3R1, ITK, LCP2, MAPK9, TNF, MAPK14, MAPK13, NFKBIE, MAP3K7, FYN, CARD11, PIK3CG, PPP3CC, IKBKB, VAV2, PRKCQ, MAP3K8, PPP3CB, CHUK, HRAS, RELA, PAK1, CD3E, CD3D, CD3G, CBL, CD4, PTPN6, KRAS, CDK4, NFKB…
BIOCARTA_PS1_PATHWAY	11	0.208616	0.0793524	0.338163	0.00174234	0.00873859	DVL1, ADAM17, CTNNB1, GSK3B, RBPJ, APC, FZD1, NOTCH1, BTRC, PSEN1, AXIN1
KEGG_LONG_TERM_POTENTIATION	43	0.102165	0.0381357	0.166335	0.00179729	0.00888788	RPS6KA1, PRKACB, RAP1A, NRAS, PPP1CB, CALM2, PPP3R1, ITPR1, RAF1, PPP3CA, CAMK2D, CAMK4, ITPR3, RPS6KA2, BRAF, PPP3CC, GNAQ, PPP3CB, CAMK2G, HRAS, PLCB3, PPP1CA, KRAS, ITPR2, RAP1B, PPP1R12A, PPP1CC, CALM1, PLCB2, MAP2K1, CREBBP, PRKCB, MAPK3, PRKCA, MAP2K2, PRKACA, CALM3, MAPK1, ATF4, EP300, PRKX, RPS6KA3, ARAF
REACTOME_SIGNALING_BY_BMP	12	0.262844	0.0987711	0.426197	0.00179756	0.00888788	SKI, ACVR2A, BMPR2, FSTL1, UBE2D3, ZFYVE16, SMAD5, SMURF1, UBE2D1, SMURF2, SMAD7, SMAD4
REACTOME_ENDOSOMAL_SORTING_COMPLEX_REQUIRED_FOR_TRANSPORT_ESCRT	23	0.111071	0.0415665	0.180729	0.00179947	0.00888788	RPS27A, CHMP3, STAM2, CHMP2B, VTA1, VPS37A, CHMP7, VPS28, CHMP5, STAM, TSG101, VPS37C, VPS37B, VPS36, VPS4A, VPS25, SNF8, CHMP6, HGS, VPS4B, UBA52, CHMP2A, CHMP4B
KEGG_TYROSINE_METABOLISM	17	-0.160544	0.260839	0.0600276	0.00180825	0.0088974	METTL6, NAT6, HEMK1, HGD, ADH5, WBSCR22, METTL2B, GOT1, ALDH3B1, GSTZ1, LCMT2, FAH, LCMT1, GOT2, AOC2, AOC3, COMT
KEGG_HEMATOPOIETIC_CELL_LINEAGE	57	-0.126309	0.205571	0.0468723	0.00184465	0.00904227	CSF3R, CSF1, CD2, FCGR1A, IL6R, CD1D, CD1C, CD55, CR2, CR1, CD8A, CD8B, IL1R2, IL1R1, IL1B, ITGA6, ITGA4, IL5RA, GP9, MME, TFRC, CD38, IL7R, ITGA1, CD14, CSF1R, TNF, HLA-DRA, HLA-DRB5, HLA-DRB1, CD36, IL11RA, IL2RA, CD59, CD44, MS4A1, CD5, CD3E, CD3D, CD3G, CD9, CD4, ITGA5, FLT3, ANPEP, IL4R, CD19, ITGAM, GP1BA, ITGA2B, ITGB3, CD7, FCER2, EPOR, CD22, CD37, CD33
KEGG_INSULIN_SIGNALING_PATHWAY	100	0.0891691	0.0329804	0.145111	0.00186554	0.00910957	PRKCZ, PIK3CD, MTOR, MKNK1, PRKACB, NRAS, PRKAB2, SHC1, AKT3, PPP1CB, SOS1, RHOQ, CALM2, HK2, EIF4E2, INPP5D, RAF1, PRKAR2A, CBLB, GSK3B, PIK3CB, PRKCI, PIK3CA, PRKAA1, PIK3R1, HK3, MAPK9, FLOT1, PRKAR1B, SH2B2, PIK3CG, PRKAR2B, BRAF, RHEB, PRKAG2, PPP1R3B, EIF4EBP1, IKBKB, RPS6, FBP1, RAPGEF1, TSC1, MAPK8, HK1, HRAS, PDE3B, BAD, PYGM, PPP1CA, RPS6KB2, CBL, KRAS, PRKAG1, SOCS2, ACACB, PPP1CC, PRK…
PID_EPHB_FWD_PATHWAY	30	0.17022	0.0630547	0.276915	0.00187241	0.00910957	CDC42, RAP1A, NRAS, SHC1, MAP4K4, EPHB1, NCK1, PIK3CA, PIK3R1, RASA1, RAC1, EPHB4, WASL, PTK2, HRAS, PAK1, KRAS, RAP1B, PXN, MAP2K1, MAPK3, CRK, GRB2, ROCK1, RRAS, SRC, SYNJ1, ITSN1, MAPK1, EFNB1
PID_EPHRINB_REV_PATHWAY	22	-0.121592	0.198402	0.045118	0.00191658	0.00927724	FGR, LCK, NCK2, CXCR4, EPHB1, PIK3CA, PIK3R1, MAP3K7, FYN, RAC1, EPHB4, BLK, LYN, RGS3, MAPK8, MAP2K4, ITGA2B, ITGB3, HCK, SRC, TIAM1, EFNB1
REACTOME_BOTULINUM_NEUROTOXICITY	13	0.146734	0.0544696	0.239202	0.0019283	0.00927724	STX12, STX6, STX7, STX11, STX3, STX5, VAMP1, STX2, STX4, VAMP2, STX8, STX10, STX16
REACTOME_PROTEOLYTIC_CLEAVAGE_OF_SNARE_COMPLEX_PROTEINS	13	0.146734	0.0544696	0.239202	0.0019283	0.00927724	STX12, STX6, STX7, STX11, STX3, STX5, VAMP1, STX2, STX4, VAMP2, STX8, STX10, STX16
REACTOME_KINESINS	10	-0.138079	0.225241	0.0513003	0.00194759	0.00933551	KIFAP3, KIF3C, KIF2A, KLC4, KIF5B, KLC2, RACGAP1, KLC1, KIF22, KIF3B
PID_HIF1A_PATHWAY	13	0.0986102	0.0365308	0.160826	0.00195823	0.00935169	ARNT, EGLN1, VHL, COPS5, CUL2, HIF1AN, OS9, HIF1A, HSP90AA1, TP53, EGLN2, RBX1, NAA10
KEGG_GRAFT_VERSUS_HOST_DISEASE	29	-0.279923	0.455315	0.104916	0.00196537	0.00935169	FASLG, IL1B, CD28, CD86, HLA-F, HLA-G, HLA-A, HLA-E, HLA-C, HLA-B, TNF, HLA-DRA, HLA-DRB5, HLA-DRB1, HLA-DQA1, HLA-DQB1, HLA-DQA2, HLA-DOB, HLA-DMB, HLA-DMA, HLA-DOA, HLA-DPA1, HLA-DPB1, PRF1, FAS, KLRD1, GZMB, KIR3DL1, KIR3DL2
REACTOME_ENOS_ACTIVATION_AND_REGULATION	11	0.140784	0.0518598	0.229903	0.00201924	0.00953817	CALM2, WASL, LYPLA1, GCH1, CALM1, HSP90AA1, AKT1, GCHFR, DNM2, CALM3, NOSIP
REACTOME_REGULATION_OF_INSULIN_SECRETION_BY_ACETYLCHOLINE	6	0.168923	0.0624113	0.274968	0.00203375	0.00957188	MARCKS, GNAQ, PLCB3, PLCB2, PRKCA, GNA15
REACTOME_OXYGEN_DEPENDENT_PROLINE_HYDROXYLATION_OF_HYPOXIA_INDUCIBLE_FACTOR_ALPHA	11	0.231038	0.0849239	0.376832	0.00204222	0.00957704	EGLN1, RPS27A, VHL, UBE2D3, UBE2D2, CUL2, UBE2D1, HIF1A, UBA52, EGLN2, RBX1
REACTOME_NUCLEOTIDE_EXCISION_REPAIR	41	-0.102811	0.168114	0.0373644	0.00210486	0.00980006	RPA2, ERCC3, POLR2D, XPC, POLR2H, RFC4, POLR2B, CDK7, CCNH, RPA3, POLD2, RFC2, POLR2J, TCEA1, POLR2K, XPA, RAD23B, ERCC6, POLR2L, GTF2H1, DDB2, DDB1, POLR2G, POLD4, POLD3, RFC5, GTF2H3, POLE, ERCC4, POLR2C, RPA1, POLR2A, POLR2E, XAB2, POLR2I, ERCC2, ERCC1, LIG1, POLD1, PCNA, POLR2F
PID_GMCSF_PATHWAY	33	0.166733	0.0605457	0.273153	0.00214702	0.00992518	PRKACB, NRAS, SHC1, SOS1, STAT1, INPP5D, RAF1, CISH, PIK3CA, PIK3R1, PIM1, IKBKB, LYN, YWHAZ, JAK2, SYK, HRAS, GAB2, KRAS, PTPN11, FOS, MAP2K1, MAPK3, IRF8, STAT5B, STAT5A, STAT3, GRB2, MAP2K2, PRKACA, MAPK1, OSM, CSF2RB
