# Supplementary material for: Association of circulating gene expression signatures with stiffness following total knee arthroplasty for osteoarthritis: a pilot study
Source: Sci Rep. 2022 Jul 25;12:12651. doi: 10.1038/s41598-022-16868-y (PMC9314445; doi:10.1038/s41598-022-16868-y)
Supplement: Supplementary file 6 — Supplementary Information 6. [file 41598_2022_16868_MOESM6_ESM.xlsx]

## Sheet: Venn_Diagram_CASE-CONTROL
Counts	Control_POD-vs-Control_DOS	Case_POD-vs-Case_DOS	Genes
111	TRUE	TRUE	RP4-669L17.10, GADD45A, SLC25A24, S100A9, S100A12, PLA2G4A, CR1, MARC1, TLR5, CYP1B1, CYP1B1-AS1, GCA, AC104809.4, IL5RA, SYN2, CCR3, CCR2, STAB1, GYG1, B3GNT5, BCL6, SULT1B1, ANXA3, SGMS2, ANKRD50, FAM198B, TMEM144, KLHL2, ACSL1, RP11-848G14.5, NAIP, VCAN, ZNF608, LMNB1, CYSTM1, SH3PXD2B, TMEM170B, SLC29A1, PLA2G7, DSE, SMPDL3A, ARG1, VNN1, GPR141, GRB10, TFEC, SLC37A3, MGAM, CLEC5A, MGAM2, RP11…
51	FALSE	TRUE	GBP4, SLC30A1, MTHFD2, HNMT, KYNU, DHRS9, MAP3K20, TYW5, ACPP, GPR160, ATP13A3, BST1, CEP135, RP11-597D13.9, MARCH1, FAM105A, CD36, SDHAF3, TRBV7-3, NRG1, FBXO32, DNAJB5, FAM129B, FAM171A1, PDSS1, CSGALNACT2, SHTN1, LDLRAD3, MS4A6A, SLC36A4, LYZ, KCTD12, ANG, TRAV23DV6, TRAV26-2, CMTM4, NOL3, ASGR2, RPL7AP64, ASGR1, WSB1, LINC00671, MILR1, CD300E, FSTL3, SIGLEC16, SIGLEC8, LILRA5, LGALS1, CHST7, …
120	TRUE	FALSE	PLCH2, MDS2, FAAHP1, SLC5A9, ST6GALNAC3, CSF1, RHOC, CD101, FCGR1B, HIST2H2BF, SV2A, S100A8, PTGS2, SOX13, SLC45A3, PFKFB2, EPHX1, EFCAB2, MBOAT2, SLC8A1, GNLY, IL1R2, IL18R1, IL18RAP, AC007278.3, IL1B, TNFAIP6, NABP1, SNED1, PASK, LRRN1, ALS2CL, NAT6, CACNA2D2, PROK2, GATA2, PLSCR1, ZDHHC19, SPON2, RP11-539L10.2, NSUN7, LINC01094, HERC5, FCHO2, KIAA0825, SYNPO, MAK, SRPK1, VNN2, GPER1, AEBP1, NS…
