# Supplementary material for: Association of circulating gene expression signatures with stiffness following total knee arthroplasty for osteoarthritis: a pilot study
Source: Sci Rep. 2022 Jul 25;12:12651. doi: 10.1038/s41598-022-16868-y (PMC9314445; doi:10.1038/s41598-022-16868-y)
Supplement: Supplementary file 7 — Supplementary Information 7. [file 41598_2022_16868_MOESM7_ESM.xlsx]

## Sheet: quSage_POD1-vs-DOS_CONTROLS
Pathway	size	logFC	lowCI	highCI	PValue	FDR	Genes
KEGG_ETHER_LIPID_METABOLISM	16	0.267758	0.179969	0.355161	4.56631e-09	4.23135e-06	PAFAH2, PLA2G4A, AGPS, PLD1, PLA2G12A, LPCAT1, PLA2G7, PAFAH1B2, CHPT1, LPCAT4, JMJD7-PLA2G4B, LPCAT2, PAFAH1B1, PLD2, PAFAH1B3, PLA2G6
PID_TOLL_ENDOGENOUS_PATHWAY	21	0.486562	0.3255	0.64727	6.51478e-09	4.23135e-06	S100A9, S100A8, HSPD1, IRAK2, MYD88, RHOA, TLR1, TLR6, TLR2, VCAN, CD14, IKBKB, LY96, TLR4, CHUK, TIRAP, IRAK4, HMGB1, TICAM1, IRAK1, IKBKG
REACTOME_METAL_ION_SLC_TRANSPORTERS	13	0.363836	0.239821	0.488124	1.86808e-08	8.08877e-06	SLC30A7, SLC39A1, SLC41A1, SLC30A1, SLC40A1, SLC39A10, SLC11A1, SLC39A8, SLC30A5, SLC39A7, SLC31A1, SLC39A6, SLC39A3
REACTOME_PLATELET_SENSITIZATION_BY_LDL	15	0.238784	0.145587	0.331776	7.11377e-07	0.000154013	FGR, LRP8, PLA2G4A, PPP2R5A, PPP2CA, MAPK14, PPP2R5D, PPP2CB, PPP2R5B, PPP2R1B, PTPN6, PPP2R5E, PPP2R5C, PECAM1, PPP2R1A
REACTOME_IL1_SIGNALING	37	0.29489	0.173796	0.415717	2.04086e-06	0.000367297	PELI1, IL1R2, IL1R1, IL1B, IL1RN, IRAK2, MYD88, IL1RAP, TNIP2, SKP1, SQSTM1, MAP3K7, TAB2, NOD1, CUL1, IKBKB, RIPK2, MAP3K8, CHUK, BTRC, TOLLIP, TRAF6, PELI3, IRAK4, IRAK3, UBE2N, PELI2, MAP2K1, NOD2, MAP2K4, MAP3K3, MAP2K6, TAB1, RBX1, TAB3, IRAK1, IKBKG
PID_IL1_PATHWAY	31	0.303828	0.178629	0.428751	2.26203e-06	0.000367297	PRKCZ, JUN, IL1R2, IL1R1, IL1B, IL1RN, MYD88, PRKCI, PIK3CA, IL1RAP, NFKB1, PIK3R1, SQSTM1, MAP3K7, TAB2, IKBKB, MAPK8, CHUK, TOLLIP, TRAF6, RELA, CASP1, ERC1, IRAK4, IRAK3, UBE2N, MAP3K3, MAP2K6, TAB1, IRAK1, IKBKG
PID_CD8_TCR_PATHWAY	51	-0.181958	0.258161	0.105588	3.25123e-06	0.000435187	LCK, BCL10, RAP1A, NRAS, SHC1, CD247, PTPRC, RASSF5, SOS1, PRKCE, CD8A, CD8B, ZAP70, CD28, CD86, LCP2, HLA-A, FYN, CARD11, IKBKB, PAG1, PRKCQ, MAP3K8, PRF1, CHUK, HRAS, STIM1, TRAF6, RASGRP2, CD3E, CD3D, CD3G, CBL, PTPN6, KRAS, ORAI1, AKT1, RASGRP1, B2M, CSK, PDPK1, PRKCB, LAT, MAP3K14, PRKCA, GRB2, MALT1, VAV1, PLCG1, GRAP2, IKBKG
REACTOME_SYNTHESIS_OF_VERY_LONG_CHAIN_FATTY_ACYL_COAS	8	0.354611	0.20788	0.500699	3.57903e-06	0.000435187	ELOVL1, ACSL3, ACSL1, ELOVL5, ACSL5, HSD17B12, TECR, ACSL4
REACTOME_ZINC_TRANSPORTERS	9	0.331453	0.194007	0.469202	3.68519e-06	0.000435187	SLC30A7, SLC39A1, SLC30A1, SLC39A10, SLC39A8, SLC30A5, SLC39A7, SLC39A6, SLC39A3
BIOCARTA_HIF_PATHWAY	12	0.396683	0.226718	0.565903	6.56473e-06	0.000641825	JUN, ARNT, CREB1, VHL, VEGFA, ASPH, COPS5, LDHA, HIF1A, HSP90AA1, P4HB, EP300
REACTOME_ACYL_CHAIN_REMODELLING_OF_PG	6	0.419329	0.241103	0.596774	7.19357e-06	0.000641825	PLA2G4A, LPGAT1, PLA2G12A, LPCAT1, LPCAT4, CRLS1
BIOCARTA_TCRA_PATHWAY	11	-0.513033	0.733884	0.291696	7.41137e-06	0.000641825	LCK, CD247, PTPRC, ZAP70, HLA-DRA, HLA-DRB1, FYN, CD3E, CD3D, CD3G, CD4
KEGG_NOD_LIKE_RECEPTOR_SIGNALING_PATHWAY	48	0.257065	0.144068	0.369565	8.70332e-06	0.000669156	NLRP3, NLRC4, IL1B, CASP8, CXCL1, NFKB1, CARD6, NAIP, MAPK9, TNF, MAPK14, MAPK13, HSP90AB1, MAP3K7, TNFAIP3, TAB2, NOD1, TRIP6, IKBKB, RIPK2, CARD9, MAPK8, CHUK, TRAF6, RELA, BIRC3, BIRC2, CASP5, CASP1, IL18, HSP90B1, SUGT1, NFKBIA, HSP90AA1, PSTPIP1, MEFV, MAPK3, PYCARD, NOD2, NLRP1, CCL5, NFKBIB, CARD8, MAPK1, TAB1, TAB3, XIAP, IKBKG
REACTOME_CA_DEPENDENT_EVENTS	20	0.200779	0.112841	0.28833	8.98454e-06	0.000669156	PRKACB, PLA2G4A, ADCY3, CALM2, CREB1, PRKAR2A, PRKCD, CAMK4, PRKAR1B, PRKAR2B, PDE1B, ADCY4, CALM1, ADCY9, ADCY7, PRKCA, PRKAR1A, PRKACA, CALM3, MAPK1
KEGG_RETINOL_METABOLISM	11	-0.269271	0.387576	0.151226	1.06616e-05	0.000728914	DHRS3, RETSAT, DHRS9, ADH5, DGAT1, ALDH1A1, DGAT2, DHRS4, DHRS4L2, RDH11, PNPLA4
BIOCARTA_NTHI_PATHWAY	22	0.307939	0.170824	0.444452	1.21939e-05	0.000791993	IL1B, TGFBR2, MYD88, NFKB1, TLR2, NR3C1, DUSP1, TNF, MAPK14, MAP3K7, IKBKB, TGFBR1, CHUK, RELA, NFKBIA, SMAD3, CREBBP, MAP2K3, MAP3K14, MAP2K6, SMAD4, EP300
PID_TCR_PATHWAY	64	-0.13389	0.19459	0.073456	1.5117e-05	0.000905271	CDC42, LCK, BCL10, RAP1A, NRAS, SHC1, CD247, PTPRC, RASSF5, SOS1, PRKCE, ZAP70, STK39, CD28, INPP5D, CD86, NCK1, SH3BP2, FYB, ITK, LCP2, HLA-DRA, HLA-DRB1, FYN, CARD11, DBNL, IKBKB, PAG1, PRKCQ, MAP3K8, PTEN, CHUK, HRAS, STIM1, TRAF6, RASGRP2, GAB2, CD3E, CD3D, CD3G, CBL, CD4, PTPN6, KRAS, PTPN11, ORAI1, AKT1, RASGRP1, CSK, PDPK1, PRKCB, LAT, MAP3K14, PRKCA, GRB2, MALT1, VAV1, MAP4K1, SLA2, PLCG1…
REACTOME_TRANSPORT_OF_GLUCOSE_AND_OTHER_SUGARS_BILE_SALTS_AND_ORGANIC_ACIDS_METAL_IONS_AND_AMINE_COMPOUNDS	34	0.257901	0.141395	0.373896	1.55625e-05	0.000905271	SLC2A5, SLC2A1, SLC6A9, SLC30A7, SLC16A1, SLC22A15, SLC39A1, SLC41A1, SLC30A1, SLC40A1, SLC39A10, SLC11A1, SLC6A6, SLC2A9, SLC39A8, SLC30A5, SLC22A4, SLC22A5, SLC39A7, SLC22A1, SLC44A1, SLC31A1, SLC2A6, SLC22A18, SLC6A12, SLC2A3, SLC16A7, SLC16A3, SLC39A6, SLC14A1, SLC39A3, SLC44A2, SLC5A3, SLC2A11
PID_THROMBIN_PAR4_PATHWAY	9	0.389305	0.215245	0.563747	1.71238e-05	0.000905271	GNB1, ROCK2, RHOA, GNAQ, GNG2, PLCB2, GNA13, ROCK1, GNA15
BIOCARTA_CK1_PATHWAY	11	0.273792	0.150797	0.396517	1.74225e-05	0.000905271	PRKACB, PRKAR2A, PPP3CA, PPP2CA, PRKAR1B, PRKAR2B, CDK5, PPP1CA, CDK5R1, PRKAR1A, CSNK1D
KEGG_TYPE_II_DIABETES_MELLITUS	25	0.262395	0.142523	0.382531	2.05932e-05	0.00102887	PRKCZ, PIK3CD, MTOR, CACNA1E, PRKCE, HK2, PRKCD, PIK3CB, PIK3CA, PIK3R1, HK3, MAPK9, TNF, PIK3CG, IKBKB, MAPK8, HK1, SOCS2, IRS2, SOCS4, MAPK3, PIK3R5, SOCS3, INSR, MAPK1
PID_P38_ALPHA_BETA_DOWNSTREAM_PATHWAY	30	0.231155	0.124844	0.337	2.18204e-05	0.0010498	SLC9A1, MKNK1, JUN, USF1, ATF6, PTGS2, PLA2G4A, ELK4, MAPKAPK2, ATF2, CREB1, RAB5A, MAPKAPK3, MEF2C, CSNK2B, MAPK14, HSPB1, HBP1, EIF4EBP1, RPS6KA4, ATF1, DDIT3, MAPKAPK5, RPS6KA5, MEF2A, CSNK2A2, TP53, CSNK2A1, CEBPB, GDI1
PID_P38_MKK3_6PATHWAY	23	0.24411	0.131508	0.356961	2.44419e-05	0.00113393	MAP3K6, GADD45A, MAP3K1, MAPK14, MAP3K7, MAP3K5, TAB2, MAP3K4, RAC1, CCM2, TXN, TRAF2, TRAF6, ATM, TAOK3, TAOK2, MAP2K3, TAOK1, MAP3K3, MAP2K6, GADD45B, MAP3K10, TAB1
REACTOME_TRAF6_MEDIATED_INDUCTION_OF_TAK1_COMPLEX	11	0.23825	0.128512	0.347746	2.66053e-05	0.00116283	RPS27A, CD14, MAP3K7, TAB2, LY96, TLR4, TRAF6, TICAM1, UBA52, TAB1, TAB3
BIOCARTA_IL5_PATHWAY	6	-0.488782	0.712334	0.26621	2.68551e-05	0.00116283	IL1B, IL5RA, CCR3, HLA-DRA, HLA-DRB1, CD4
BIOCARTA_CTL_PATHWAY	13	-0.366475	0.538298	0.195029	3.34815e-05	0.00135914	CD247, FASLG, HLA-A, PRF1, FAS, CD3E, CD3D, CD3G, GZMB, B2M, ITGAL, ICAM1, ITGB2
NABA_ECM_REGULATORS	67	0.318972	0.167574	0.470037	3.84088e-05	0.00151191	PLOD1, P3H1, ADAMTSL4, CTSS, CTSK, ADAM15, FAM20B, EGLN1, ADAM17, LOXL3, NGLY1, P4HTM, HYAL2, CSTA, HPSE, CTSO, ADAM19, SERPINB1, SERPINB9, SERPINB6, F13A1, FAM20C, PLOD3, CTSB, BMP1, ADAM28, ADAM9, PCSK5, CTSL, P4HA1, HTRA1, ADAM8, CTSD, SERPING1, CTSW, CTSF, SERPINH1, CTSC, MMP8, ST14, SERPINA1, ADAM10, CTSH, PCSK6, MMP25, OGFOD1, SERPINF1, FAM20A, TIMP2, SERPINB2, SERPINB10, SERPINB8, ADAMTS10…
BIOCARTA_CSK_PATHWAY	19	-0.249337	0.36806	0.130353	4.48388e-05	0.00171096	GNB1, LCK, PRKACB, CD247, PTPRC, ZAP70, PRKAR2A, HLA-DRA, HLA-DRB1, PRKAR1B, PRKAR2B, CD3E, CD3D, CD3G, CD4, CSK, CREBBP, PRKAR1A, GNAS
BIOCARTA_INFLAM_PATHWAY	8	-0.364213	0.537585	0.191601	4.60998e-05	0.00171096	CSF1, IL15, LTA, TNF, HLA-DRA, HLA-DRB1, CD4, TGFB1
REACTOME_SIGNAL_AMPLIFICATION	17	0.281342	0.146583	0.416399	4.91359e-05	0.00177299	GNB1, GNG5, GNAI3, PLA2G4A, GNAI2, GNB4, MAPK14, GNG11, GNB2, GNAQ, GNG2, GNB5, GNGT2, GNA13, GNG7, GNA15, SRC
PID_MAPK_TRK_PATHWAY	31	0.24835	0.128001	0.368435	5.55222e-05	0.00194928	RPS6KA1, RAP1A, NRAS, RUSC1, RIT1, MAPKAPK2, MAP3K2, CREB1, RAF1, PRKCD, MEF2C, MAPK14, SRF, BRAF, CDK5, HRAS, KRAS, RAP1B, FOS, RPS6KA5, EHD4, MAP2K1, MAP2K5, MAPK3, TRPV1, MAPK7, MAP2K3, CDK5R1, MAP2K6, MAPK1, ELK1
ST_P38_MAPK_PATHWAY	33	0.232185	0.119441	0.345177	5.87196e-05	0.00195555	CDC42, MKNK1, GADD45A, MAPKAPK2, DUSP10, IL1R1, CREB1, NR2C2, NFKB1, DUSP1, MAPK14, MAPK13, SRF, MAP3K7, MAP3K5, TAB2, MAP3K4, CREB5, HSPB1, CREB3, TRAF6, ATF1, MAPKAPK5, AKT1, EEF2K, MAP2K4, MAP2K3, MAP2K6, MKNK2, MAP3K10, MAPK1, TAB1, ELK1
REACTOME_UNWINDING_OF_DNA	7	-0.509519	0.75437	0.26413	6.03822e-05	0.00195555	MCM6, MCM2, MCM3, MCM7, MCM4, MCM8, MCM5
BIOCARTA_TID_PATHWAY	16	0.252517	0.129804	0.374693	6.15299e-05	0.00195555	TNFRSF1B, NFKB1, TNF, HSPA1A, IFNGR1, IKBKB, JAK2, RELA, TNFRSF1A, LIN7A, RB1, NFKBIA, DNAJA3, TAX1BP3, TP53, IFNGR2
ST_JAK_STAT_PATHWAY	7	0.242041	0.126246	0.358091	6.17224e-05	0.00195555	JAK1, PIAS3, SOAT1, CISH, JAK2, PIAS1, JAK3
REACTOME_P38MAPK_EVENTS	11	0.206863	0.106045	0.307458	6.76895e-05	0.00209354	NRAS, MAPKAPK2, RALB, MAPKAPK3, MAPK14, MAPK13, RALA, RALGDS, HRAS, KRAS, SRC
BIOCARTA_NO2IL12_PATHWAY	12	-0.531415	0.79216	0.271813	7.3011e-05	0.00220561	CD2, CD247, STAT4, CCR5, JAK2, CD3E, CD3D, CD3G, CD4, TYK2, IL12RB1, CXCR3
PID_NFKAPPAB_CANONICAL_PATHWAY	22	0.186977	0.0948584	0.278692	7.57145e-05	0.0022353	BCL10, XPO1, NFKB1, UBE2D3, TNF, TNFAIP3, IKBKB, RIPK2, CHUK, TRAF6, RELA, BIRC2, ATM, ERC1, TNFRSF1A, RAN, NFKBIA, NOD2, CYLD, PRKCA, MALT1, IKBKG
BIOCARTA_IL1R_PATHWAY	27	0.27758	0.140492	0.41497	7.84231e-05	0.00226381	JUN, IL1R1, IL1B, IL1RN, IRAK2, MYD88, IL1RAP, NFKB1, MAP3K1, TNF, MAPK14, MAP3K7, IKBKB, MAPK8, CHUK, TOLLIP, TRAF6, RELA, IRAK3, NFKBIA, MAP2K3, MAP3K14, MAP2K6, ECSIT, TGFB1, TAB1, IRAK1
REACTOME_ACYL_CHAIN_REMODELLING_OF_PC	12	0.342816	0.174943	0.509954	8.02881e-05	0.00226727	PLA2G4A, MBOAT2, PLA2G12A, LPCAT1, PNPLA8, PLA2G16, LPCAT3, PLBD1, LPCAT4, LPCAT2, PLA2G4C, PLA2G6
KEGG_BASE_EXCISION_REPAIR	30	-0.233098	0.349261	0.117444	8.59301e-05	0.00237496	MUTYH, PARP1, POLE4, OGG1, PARP3, MBD4, POLD2, NEIL2, POLB, POLE3, POLL, FEN1, POLD4, POLD3, SMUG1, TDG, UNG, POLE, PARP4, HMGB1, PARP2, APEX1, NEIL1, MPG, LIG3, XRCC1, LIG1, POLD1, PCNA, APEX2
BIOCARTA_SALMONELLA_PATHWAY	11	0.401251	0.202323	0.600616	9.08368e-05	0.00245827	CDC42, ARPC5, ACTR2, ACTR3, ARPC2, ARPC4, RAC1, ARPC1A, ARPC1B, WASL, ARPC3
KEGG_PANTOTHENATE_AND_COA_BIOSYNTHESIS	11	0.416179	0.213294	0.61951	9.29929e-05	0.00246526	PANK4, PPCS, DPYD, PANK3, VNN1, VNN2, BCAT1, PPCDC, COASY, BCAT2, PANK2
REACTOME_TOLL_RECEPTOR_CASCADES	100	0.18513	0.0919723	0.277879	0.000100112	0.00260092	RPS6KA1, JUN, CTSS, CTSK, S100A12, IKBKE, MAPKAPK2, TLR5, RPS27A, PELI1, ATF2, CREB1, IRAK2, MYD88, MAPKAPK3, DUSP7, PIK3R4, TLR10, TLR1, TLR6, TLR2, MAP3K1, CD180, MEF2C, PPP2CA, CD14, MAPK9, RIPK1, LY86, AGER, MAPK14, CNPY3, PPP2R5D, MAP3K7, TAB2, RPS6KA2, NOD1, CTSB, PPP2CB, IKBKB, LY96, RIPK2, TLR4, MAPK8, CHUK, NFKB2, SIGIRR, IRF7, TRAF6, RELA, PELI3, UNC93B1, PPP2R1B, TIRAP, IRAK4, ATF1, TB…
BIOCARTA_TOLL_PATHWAY	35	0.278473	0.138237	0.419017	0.000108224	0.00270352	JUN, EIF2AK2, MYD88, TLR10, TLR6, NFKB1, TLR2, MAP3K1, CD14, MAPK14, MAP3K7, TAB2, IKBKB, LY96, TLR4, MAPK8, CHUK, TOLLIP, TRAF6, RELA, TIRAP, NFKBIA, FOS, MAP2K4, MAP2K3, MAP3K14, MAP2K6, ECSIT, PGLYRP1, TAB1, PPARA, TLR7, ELK1, IRAK1, IKBKG
REACTOME_ADP_SIGNALLING_THROUGH_P2RY1	14	0.253917	0.125999	0.381275	0.000111401	0.00273037	GNB1, GNG5, PLA2G4A, GNB4, MAPK14, GNG11, GNB2, GNAQ, GNG2, GNB5, GNGT2, GNG7, GNA15, SRC
REACTOME_REGULATION_OF_IFNG_SIGNALING	11	0.395282	0.196187	0.594816	0.000122287	0.00294167	JAK1, STAT1, SUMO1, IFNGR1, JAK2, PTPN6, PIAS1, SOCS3, PTPN2, PTPN1, IFNGR2
BIOCARTA_ACTINY_PATHWAY	14	0.305149	0.149876	0.459741	0.000128969	0.00299069	WASF2, ARPC5, ACTR2, ACTR3, ABI2, ARPC2, ARPC4, NCK1, RAC1, ARPC1A, ARPC1B, WASL, ARPC3, PSMA7
KEGG_GNRH_SIGNALING_PATHWAY	59	0.16004	0.0780818	0.241818	0.000132682	0.00299069	CDC42, JUN, PRKACB, NRAS, PLA2G4A, ADCY3, SOS1, CALM2, MAP3K2, ITPR1, RAF1, PRKCD, PLD1, PLA2G12A, CAMK2D, MAP3K1, MAPK9, ITPR3, MAPK14, MAPK13, MAP3K4, GNRH1, PTK2B, GNAQ, MAPK8, CAMK2G, HRAS, PLCB3, KRAS, ITPR2, ADCY4, SOS2, CALM1, PLCB2, JMJD7-PLA2G4B, MAP2K1, ADCY9, PRKCB, MAPK3, ADCY7, PLD2, MAP2K4, MAPK7, MAP2K3, MAP3K3, PRKCA, MAP2K6, GRB2, MAP2K2, MAP2K7, PRKACA, CALM3, SRC, GNAS, MAPK1, …
KEGG_PRIMARY_IMMUNODEFICIENCY	28	-0.445291	0.673829	0.217756	0.000135836	0.00299069	LCK, RFX5, PTPRC, CD8A, CD8B, ZAP70, ICOS, IL7R, TAP2, TAP1, DCLRE1C, BLNK, CD3E, CD3D, CD4, UNG, CIITA, CD19, JAK3, RFXANK, CD79A, ADA, CD40, TNFRSF13C, IL2RG, BTK, CD40LG, IKBKG
REACTOME_EFFECTS_OF_PIP2_HYDROLYSIS	16	-0.330513	0.49877	0.162994	0.000139199	0.00301365	PRKCE, DGKD, PRKCD, MGLL, DGKG, DGKQ, ITPR3, DAGLB, PRKCQ, RASGRP2, ITPR2, DGKA, PRKCH, RASGRP1, DGKE, DGKK
REACTOME_INSULIN_SYNTHESIS_AND_PROCESSING	13	0.349765	0.170165	0.529761	0.000155024	0.00327168	SLC30A7, EXOC8, EXOC1, EXOC3, SLC30A5, EXOC2, EXOC4, KIF5B, EXOC6, EXOC5, MYO5A, RAB27A, VAMP2
PID_ATF2_PATHWAY	34	0.29341	0.142216	0.443941	0.000156154	0.00327168	JUN, GADD45A, POU2F1, DUSP10, ATF2, CREB1, CUL3, H2AFY, DUSP1, MAPK9, MAPK14, ARG1, MAPK8, DUSP5, HBG2, KAT5, DDIT3, CDK4, RB1, FOS, JDP2, MAPK3, CBFB, NF1, BRCA1, PRKCA, SOCS3, BCL2, JUNB, JUND, RUVBL2, BCL2L1, MAPK1, EP300
BIOCARTA_41BB_PATHWAY	14	0.24784	0.119945	0.375173	0.00016056	0.00331059	TNFRSF9, JUN, ATF2, NFKB1, MAP3K1, MAPK14, MAP3K5, IKBKB, TRAF2, MAPK8, CHUK, RELA, NFKBIA, MAP4K5
REACTOME_ACTIVATION_OF_CHAPERONES_BY_ATF6_ALPHA	10	0.210069	0.101775	0.317887	0.000172691	0.00350509	ATF6, NFYA, HSPA5, DDIT3, HSP90B1, NFYB, MBTPS1, CALR, XBP1, ATF4
BIOCARTA_IGF1MTOR_PATHWAY	18	0.130187	0.0622547	0.197821	0.00018462	0.00368956	MTOR, GSK3B, PIK3CA, EIF2B5, PIK3R1, PPP2CA, EIF4EBP1, RPS6, PTEN, INPPL1, EIF2S1, AKT1, IGF1R, PDPK1, PDK2, RPS6KB1, EIF2S2, EIF2S3
BIOCARTA_CDC42RAC_PATHWAY	15	0.352327	0.168087	0.536163	0.000193406	0.00380658	CDC42, ARPC5, ACTR2, ACTR3, ARPC2, ARPC4, RHOA, PIK3CA, PIK3R1, RAC1, ARPC1A, ARPC1B, WASL, PAK1, ARPC3
BIOCARTA_RAB_PATHWAY	10	0.361842	0.172631	0.550224	0.000198755	0.00383744	RAB4A, RAB1A, RAB5A, RAB7A, RAB2A, RAB6A, RAB27A, RAB11A, RAB8A, RAB9A
REACTOME_ADVANCED_GLYCOSYLATION_ENDPRODUCT_RECEPTOR_SIGNALING	12	0.304853	0.147068	0.461946	0.000202655	0.00383744	DDOST, CAPZA1, S100A12, AGER, CAPZA2, HMGB1, LGALS3, MAPK3, PRKCSH, APP, S100B, MAPK1
REACTOME_MYD88_MAL_CASCADE_INITIATED_ON_PLASMA_MEMBRANE	75	0.198203	0.0938687	0.302307	0.000203836	0.00383744	RPS6KA1, JUN, S100A12, MAPKAPK2, RPS27A, PELI1, ATF2, CREB1, IRAK2, MYD88, MAPKAPK3, DUSP7, TLR1, TLR6, TLR2, MAP3K1, MEF2C, PPP2CA, MAPK9, AGER, MAPK14, PPP2R5D, MAP3K7, TAB2, RPS6KA2, NOD1, PPP2CB, IKBKB, LY96, RIPK2, TLR4, MAPK8, CHUK, NFKB2, SIGIRR, TRAF6, RELA, PELI3, PPP2R1B, TIRAP, IRAK4, ATF1, IRAK3, DUSP6, UBE2N, HMGB1, NFKBIA, PELI2, FOS, RPS6KA5, MAP2K1, MEF2A, MAPK3, NOD2, MAP2K4, MAP…
REACTOME_REMOVAL_OF_THE_FLAP_INTERMEDIATE_FROM_THE_C_STRAND	9	-0.239426	0.365164	0.113412	0.000230302	0.00423969	RPA2, RPA3, POLD2, FEN1, POLD4, POLD3, RPA1, POLD1, PCNA
REACTOME_ACYL_CHAIN_REMODELLING_OF_PS	6	0.264799	0.12587	0.40312	0.000234582	0.00423969	PLA2G4A, PLA2G12A, MBOAT1, PLA2G16, LPCAT3, LPCAT4
REACTOME_TRANSMEMBRANE_TRANSPORT_OF_SMALL_MOLECULES	196	0.0819498	0.0382117	0.125496	0.000239047	0.00423969	GNB1, SLC2A5, SLC9A1, SLC2A1, ATP6V0B, SLC6A9, SLC35D1, PRKACB, GNG5, ABCD3, SLC35A3, SLC30A7, SLC16A1, SLC22A15, ATP1A1, SLC39A1, AQP10, PEX19, TPR, SLC41A1, SLC30A1, FLVCR1, NUP133, ABCB10, ADCY3, SLC5A6, SLC8A1, ATP6V1E2, SLC1A4, HK2, RANBP2, SLC20A1, STEAP3, CYBRD1, SLC40A1, SLC39A10, SLC11A1, NUP210, SLC6A6, SLC4A7, SLC26A6, PRKAR2A, ATP6V1A, SLC15A2, ATP2C1, ATP1B3, SLC9A9, SLC33A1, GNB4, A…
KEGG_O_GLYCAN_BIOSYNTHESIS	16	0.290517	0.13643	0.443929	0.000239928	0.00423969	GALNT2, GALNT14, GALNT3, GALNT7, GCNT4, GALNT10, C1GALT1, GALNT11, ST3GAL1, GCNT1, GALNT12, GALNT6, ST3GAL2, GALNT1, B4GALT5, C1GALT1C1
PID_LIS1_PATHWAY	22	0.232848	0.1091	0.356054	0.000241522	0.00423969	CDC42, NUDC, LRP8, RHOA, LRPAP1, PPP2R5D, PLA2G7, KATNA1, DYNLT1, RAC1, CDK5, ABL1, PAFAH1B2, CLIP1, DYNC1H1, IQGAP1, YWHAE, PAFAH1B1, NDEL1, CDK5R1, PAFAH1B3, CSNK2A1
PID_IL3_PATHWAY	22	0.250709	0.117361	0.383473	0.000248384	0.00430202	HDAC1, PRKACB, SHC1, SRP9, INPP5D, CISH, PIK3CA, PIK3R1, PIM1, YWHAG, YWHAZ, JAK2, GAB2, PTPN11, STAT5B, STAT5A, GRB2, PRKACA, BCL2L1, CEBPB, OSM, CSF2RB
REACTOME_SYNTHESIS_OF_PA	14	0.19148	0.0894904	0.293023	0.000257081	0.00439406	PLA2G4A, GNPAT, LCLAT1, GPD1L, PLD1, PLA2G12A, LPCAT1, AGPAT1, AGPAT4, AGPAT5, AGPAT2, LPCAT4, PLD2, AGPAT3
REACTOME_DNA_STRAND_ELONGATION	24	-0.299636	0.460537	0.139441	0.000265641	0.00448139	RPA2, MCM6, MCM2, RFC4, MCM3, PRIM2, RPA3, POLD2, RFC2, MCM7, MCM4, FEN1, POLA2, POLD4, POLD3, PRIM1, RFC5, RPA1, LIG1, POLD1, PCNA, MCM8, MCM5, POLA1
KEGG_DRUG_METABOLISM_OTHER_ENZYMES	19	0.202948	0.0944	0.311735	0.000272287	0.00453463	CDA, DPYD, UCK2, IMPDH2, UMPS, GMPS, TPMT, UPP1, GUSB, IMPDH1, NAT1, UCK1, CES1, TK2, CES2, ITPA, UCKL1, TYMP, HPRT1
BIOCARTA_HCMV_PATHWAY	17	0.296893	0.136972	0.457167	0.000296667	0.00487811	CREB1, PIK3CA, NFKB1, MAP3K1, PIK3R1, MAPK14, PIK3CG, RELA, SP1, RB1, AKT1, MAP2K1, MAPK3, MAP2K3, MAP2K6, MAP2K2, MAPK1
REACTOME_O_LINKED_GLYCOSYLATION_OF_MUCINS	25	0.266688	0.122061	0.411633	0.000322416	0.00523523	ST6GALNAC3, GALNT2, GALNT14, B3GNT2, GALNT3, B3GNT5, ST6GAL1, GALNT7, GCNT4, GALNT10, C1GALT1, GALNT11, ST3GAL1, GCNT1, GALNT12, ST6GALNAC4, GALNT6, B3GNT9, ST3GAL2, ST6GALNAC2, B3GNTL1, GALNT1, B3GNT8, B4GALT5, C1GALT1C1
KEGG_STARCH_AND_SUCROSE_METABOLISM	21	0.194975	0.0890514	0.300667	0.000327138	0.00524632	PGM1, AGL, AMY2B, UGP2, HK2, UXS1, GBE1, PGM2, UGDH, HK3, GUSB, MGAM, HK1, PYGM, PGM2L1, PYGL, GANC, GAA, GPI, GYS1, PYGB
REACTOME_PLC_BETA_MEDIATED_EVENTS	27	0.129521	0.0590626	0.200135	0.000333554	0.00528399	PRKACB, GNAI3, PLA2G4A, ADCY3, CALM2, CREB1, PRKAR2A, GNAI2, PRKCD, CAMK4, ITPR3, PRKAR1B, PRKAR2B, PLCB3, ITPR2, PDE1B, ADCY4, CALM1, PLCB2, ADCY9, ADCY7, PRKCA, PRKAR1A, PRKACA, CALM3, MAPK1, GNAZ
REACTOME_ACYL_CHAIN_REMODELLING_OF_PE	11	0.323093	0.148497	0.498073	0.000346041	0.00541575	PLA2G4A, MBOAT2, PLA2G12A, MBOAT1, PNPLA8, PLA2G16, LPCAT3, PLBD1, LPCAT4, PLA2G4C, PLA2G6
BIOCARTA_PPARA_PATHWAY	42	0.197627	0.0888208	0.305955	0.000377463	0.00580684	JUN, PRKACB, PTGS2, NCOA1, PRKAR2A, PIK3CA, PIK3R1, HSD17B4, SRA1, DUSP1, TNF, HSPA1A, CITED2, PRKAR1B, CD36, PIK3CG, PRKAR2B, MYC, RXRA, NR1H3, RELA, MRPL11, SP1, NCOR2, RB1, NFKBIA, HSP90AA1, DUT, CREBBP, PRKCB, MAPK3, NCOR1, MED1, STAT5B, STAT5A, PRKCA, PRKAR1A, ACOX1, NRIP1, MAPK1, EP300, PPARA
REACTOME_SPHINGOLIPID_DE_NOVO_BIOSYNTHESIS	21	0.301193	0.137603	0.465143	0.00037997	0.00580684	CERS2, DEGS1, CERS6, PPM1L, SGMS2, COL4A3BP, SPTLC1, SGMS1, SGPL1, OSBP, ACER3, CERS5, SGPP1, SPTLC2, SPHK1, VAPA, KDSR, CSNK1G2, CERS4, SPHK2, VAPB
REACTOME_MYOGENESIS	14	0.240182	0.107958	0.371826	0.000394032	0.0058833	CDC42, MEF2D, CTNNB1, MEF2C, CTNNA1, MAPK14, ABL1, TCF12, BNIP2, NEO1, MEF2A, MAP2K6, TCF4, TCF3
REACTOME_CHEMOKINE_RECEPTORS_BIND_CHEMOKINES	21	-0.239832	0.371958	0.107415	0.000407403	0.00601383	XCL2, CXCR4, CXCR2, CXCR1, CCR4, CX3CR1, CXCR6, CCR3, CCR1, CCR2, CCR5, CXCL1, PF4, PPBP, CCL28, CXCR5, CXCL16, CCL5, CCL4, CCR7, CXCR3
REACTOME_OPIOID_SIGNALLING	48	0.112114	0.0494073	0.174545	0.000463747	0.00671784	GNB1, PDE4B, PRKACB, GNG5, GNAI3, PLA2G4A, ADCY3, CALM2, PPP3R1, CREB1, PRKAR2A, GNAI2, PRKCD, GNB4, PPP3CA, PDE4D, CAMK4, PPP2CA, ITPR3, PPP2R5D, PRKAR1B, GNG11, GNB2, PRKAR2B, CDK5, PPP2CB, PPP3CB, PLCB3, PPP1CA, PPP2R1B, ITPR2, PDE1B, ADCY4, GNG2, CALM1, PLCB2, GNB5, ADCY9, ADCY7, GNGT2, PRKCA, PRKAR1A, GNG7, PRKACA, CALM3, PPP2R1A, MAPK1, GNAZ
REACTOME_ACTIVATED_TLR4_SIGNALLING	83	0.174649	0.0770113	0.272073	0.000465439	0.00671784	RPS6KA1, JUN, S100A12, IKBKE, MAPKAPK2, RPS27A, PELI1, ATF2, CREB1, IRAK2, MYD88, MAPKAPK3, DUSP7, TLR1, TLR6, TLR2, MAP3K1, MEF2C, PPP2CA, CD14, MAPK9, RIPK1, AGER, MAPK14, PPP2R5D, MAP3K7, TAB2, RPS6KA2, NOD1, PPP2CB, IKBKB, LY96, RIPK2, TLR4, MAPK8, CHUK, NFKB2, SIGIRR, IRF7, TRAF6, RELA, PELI3, PPP2R1B, TIRAP, IRAK4, ATF1, TBK1, IRAK3, DUSP6, UBE2N, HMGB1, NFKBIA, PELI2, FOS, RPS6KA5, TRAF3, …
REACTOME_SIGNALLING_TO_ERKS	28	0.195024	0.0855126	0.304054	0.000493444	0.00704378	RAP1A, NRAS, SHC1, RIT1, MAPKAPK2, KIDINS220, SOS1, RALB, RAF1, MAPKAPK3, MAPK14, MAPK13, RALA, BRAF, RAPGEF1, RALGDS, HRAS, KRAS, FRS2, MAP2K1, MAPK3, CRK, GRB2, MAP2K2, SRC, PLCG1, YWHAB, MAPK1
BIOCARTA_ETS_PATHWAY	18	-0.190925	0.298393	0.0839298	0.000505003	0.00713042	JUN, CSF1, DDX20, ETV3, CSF1R, HDAC2, HRAS, ETS1, NCOR2, FOS, SIN3A, RBL2, E2F4, HDAC5, SIN3B, E2F1, RBL1, ETS2
BIOCARTA_THELPER_PATHWAY	11	-0.381278	0.5959	0.166183	0.000557132	0.00778188	CD2, CD247, PTPRC, CD28, CD3E, CD3D, CD3G, CD4, ITGAL, ICAM1, ITGB2
REACTOME_NOD1_2_SIGNALING_PATHWAY	27	0.209788	0.0909464	0.328892	0.000570372	0.00781326	CASP9, CASP8, IRAK2, MAPK14, MAPK13, MAP3K7, TNFAIP3, TAB2, NOD1, CASP2, IKBKB, RIPK2, CARD9, CHUK, TRAF6, BIRC3, BIRC2, CASP4, CASP1, UBE2N, NOD2, CYLD, MAP2K6, TAB1, TAB3, IRAK1, IKBKG
REACTOME_DEPOSITION_OF_NEW_CENPA_CONTAINING_NUCLEOSOMES_AT_THE_CENTROMERE	17	0.190389	0.0826565	0.298358	0.000571409	0.00781326	RBBP4, HIST2H2BE, CENPO, RUVBL1, H2AFZ, SMARCA5, NPM1, HIST1H2BC, HIST1H2AC, HIST1H2BD, HIST1H4H, HIST1H2BJ, HIST1H2BK, RSF1, H2AFX, MIS18BP1, RBBP7
BIOCARTA_RNA_PATHWAY	10	0.14489	0.0619399	0.227477	0.00066932	0.00882118	EIF2AK2, NFKB1, CHUK, RELA, DNAJC3, NFKBIA, EIF2S1, TP53, MAP3K14, EIF2S2
KEGG_APOPTOSIS	75	0.1205	0.0510759	0.189771	0.000675696	0.00882118	DFFB, PIK3CD, DFFA, CASP9, PRKACB, FASLG, CAPN2, AKT3, PPP3R1, IL1R1, IL1B, CFLAR, CASP10, CASP8, IRAK2, MYD88, EXOG, PRKAR2A, PIK3CB, TNFSF10, PIK3CA, IL1RAP, PPP3CA, NFKB1, CASP6, CASP3, PIK3R1, RIPK1, TNF, PRKAR1B, CYCS, PIK3CG, PRKAR2B, PPP3CC, TNFRSF10B, TNFRSF10C, TNFRSF10D, TNFRSF10A, IKBKB, TRAF2, PPP3CB, FAS, CHUK, CASP7, BAD, CAPN1, RELA, FADD, ENDOD1, BIRC3, BIRC2, ATM, TNFRSF1A, IRAK4…
BIOCARTA_NUCLEARRS_PATHWAY	6	-0.319419	0.50221	0.137429	0.000679053	0.00882118	PPARD, ABCB1, NR1H3, RARA, ABCC3, PPARA
KEGG_DNA_REPLICATION	30	-0.257246	0.405723	0.109421	0.000679075	0.00882118	RPA2, POLE4, MCM6, MCM2, RFC4, RFC1, MCM3, PRIM2, RPA3, POLD2, RFC2, MCM7, SSBP1, MCM4, POLE3, FEN1, POLA2, RNASEH2C, POLD4, POLD3, PRIM1, RFC5, POLE, RNASEH2B, RPA1, LIG1, POLD1, PCNA, MCM5, POLA1
KEGG_TOLL_LIKE_RECEPTOR_SIGNALING_PATHWAY	69	0.203409	0.0858588	0.320701	0.000702874	0.00903994	PIK3CD, JUN, CTSK, IKBKE, TLR5, AKT3, IL1B, STAT1, CASP8, MYD88, CD86, PIK3CB, PIK3CA, TLR1, TLR6, NFKB1, TLR2, PIK3R1, CD14, MAPK9, RIPK1, TNF, MAPK14, MAPK13, MAP3K7, TAB2, RAC1, PIK3CG, IRF5, IKBKB, LY96, TLR4, MAP3K8, MAPK8, CHUK, IRF7, TOLLIP, TRAF6, RELA, FADD, TIRAP, IRAK4, TBK1, NFKBIA, FOS, TRAF3, AKT1, MAP2K1, MAPK3, PIK3R5, MAP2K4, MAP2K3, CCL5, CCL4, MAP2K6, MAP2K2, TICAM1, MAP2K7, AK…
KEGG_BASAL_CELL_CARCINOMA	17	-0.24519	0.386006	0.104064	0.000711024	0.00905509	DVL1, STK36, CTNNB1, GSK3B, DVL3, LEF1, APC, TCF7, FZD1, PTCH1, SUFU, TCF7L2, WNT10B, AXIN1, DVL2, TP53, AXIN2
BIOCARTA_EIF4_PATHWAY	21	0.168316	0.0710195	0.265399	0.00072292	0.00911721	MTOR, EIF4G3, MKNK1, PIK3CA, EIF4G1, EIF4A2, PIK3R1, MAPK14, EIF4EBP1, PABPC1, PTEN, EIF4G2, AKT1, PDPK1, PRKCB, MAPK3, EIF4A1, PDK2, RPS6KB1, PRKCA, MAPK1
PID_RET_PATHWAY	30	0.226108	0.0951167	0.356525	0.000733924	0.00916699	JUN, RAP1A, SHC1, SOS1, DOK1, CREB1, RHOA, NCK1, PIK3CA, GAB1, PIK3R1, RASA1, PDLIM7, RAC1, GRB10, PTK2, MAPK8, HRAS, FRS2, PTPN11, PXN, IRS2, MAPK3, DOK4, CRK, PRKCA, GRB2, PRKACA, SRC, MAPK1
REACTOME_TRAF6_MEDIATED_INDUCTION_OF_NFKB_AND_MAP_KINASES_UPON_TLR7_8_OR_9_ACTIVATION	68	0.160115	0.0666582	0.253161	0.000801516	0.00989035	RPS6KA1, JUN, S100A12, MAPKAPK2, RPS27A, PELI1, ATF2, CREB1, IRAK2, MYD88, MAPKAPK3, DUSP7, MAP3K1, MEF2C, PPP2CA, MAPK9, AGER, MAPK14, PPP2R5D, MAP3K7, TAB2, RPS6KA2, NOD1, PPP2CB, IKBKB, RIPK2, MAPK8, CHUK, NFKB2, TRAF6, RELA, PELI3, PPP2R1B, IRAK4, ATF1, DUSP6, UBE2N, HMGB1, NFKBIA, PELI2, FOS, RPS6KA5, MAP2K1, MEF2A, MAPK3, NOD2, MAP2K4, MAPK7, MAP2K3, DUSP3, MAP2K6, MAP2K2, MAP2K7, ECSIT, UB…
REACTOME_GLYCOGEN_BREAKDOWN_GLYCOGENOLYSIS	13	0.200644	0.083988	0.317557	0.000809801	0.00989035	PGM1, AGL, CALM2, GYG1, PGM2, PYGM, PYGL, CALM1, PHKG2, PHKB, CALM3, PYGB, PHKA2
REACTOME_PECAM1_INTERACTIONS	8	-0.347448	0.549347	0.146434	0.000814679	0.00989035	LCK, FYN, LYN, PTPN6, ITGB3, PECAM1, SRC, PLCG1

## Sheet: quSage_POD1-vs-DOS_CASES
Pathway	size	logFC	lowCI	highCI	PValue	FDR	Genes
PID_TOLL_ENDOGENOUS_PATHWAY	21	0.54237	0.362693	0.722442	7.01677e-09	9.11478e-06	S100A9, S100A8, HSPD1, IRAK2, MYD88, RHOA, TLR1, TLR6, TLR2, VCAN, CD14, IKBKB, LY96, TLR4, CHUK, TIRAP, IRAK4, HMGB1, TICAM1, IRAK1, IKBKG
KEGG_ETHER_LIPID_METABOLISM	16	0.255167	0.157017	0.352888	4.94971e-07	0.000321484	PAFAH2, PLA2G4A, AGPS, PLD1, PLA2G12A, LPCAT1, PLA2G7, PAFAH1B2, CHPT1, LPCAT4, JMJD7-PLA2G4B, LPCAT2, PAFAH1B1, PLD2, PAFAH1B3, PLA2G6
NABA_ECM_REGULATORS	67	0.384544	0.215648	0.553811	8.98757e-06	0.00233497	PLOD1, P3H1, ADAMTSL4, CTSS, CTSK, ADAM15, FAM20B, EGLN1, ADAM17, LOXL3, NGLY1, P4HTM, HYAL2, CSTA, HPSE, CTSO, ADAM19, SERPINB1, SERPINB9, SERPINB6, F13A1, FAM20C, PLOD3, CTSB, BMP1, ADAM28, ADAM9, PCSK5, CTSL, P4HA1, HTRA1, ADAM8, CTSD, SERPING1, CTSW, CTSF, SERPINH1, CTSC, MMP8, ST14, SERPINA1, ADAM10, CTSH, PCSK6, MMP25, OGFOD1, SERPINF1, FAM20A, TIMP2, SERPINB2, SERPINB10, SERPINB8, ADAMTS10…
KEGG_DRUG_METABOLISM_OTHER_ENZYMES	19	0.27342	0.151792	0.394781	1.271e-05	0.00275171	CDA, DPYD, UCK2, IMPDH2, UMPS, GMPS, TPMT, UPP1, GUSB, IMPDH1, NAT1, UCK1, CES1, TK2, CES2, ITPA, UCKL1, TYMP, HPRT1
KEGG_PANTOTHENATE_AND_COA_BIOSYNTHESIS	11	0.508993	0.28216	0.736324	2.20349e-05	0.00408905	PANK4, PPCS, DPYD, PANK3, VNN1, VNN2, BCAT1, PPCDC, COASY, BCAT2, PANK2
PID_CD8_TCR_PATHWAY	51	-0.18026	0.265458	0.0948756	3.65789e-05	0.0059395	LCK, BCL10, RAP1A, NRAS, SHC1, CD247, PTPRC, RASSF5, SOS1, PRKCE, CD8A, CD8B, ZAP70, CD28, CD86, LCP2, HLA-A, FYN, CARD11, IKBKB, PAG1, PRKCQ, MAP3K8, PRF1, CHUK, HRAS, STIM1, TRAF6, RASGRP2, CD3E, CD3D, CD3G, CBL, PTPN6, KRAS, ORAI1, AKT1, RASGRP1, B2M, CSK, PDPK1, PRKCB, LAT, MAP3K14, PRKCA, GRB2, MALT1, VAV1, PLCG1, GRAP2, IKBKG
ST_JAK_STAT_PATHWAY	7	0.269972	0.140509	0.39972	6.40889e-05	0.00778639	JAK1, PIAS3, SOAT1, CISH, JAK2, PIAS1, JAK3
PID_TCR_PATHWAY	64	-0.138088	0.205953	0.070521	6.50821e-05	0.00778639	CDC42, LCK, BCL10, RAP1A, NRAS, SHC1, CD247, PTPRC, RASSF5, SOS1, PRKCE, ZAP70, STK39, CD28, INPP5D, CD86, NCK1, SH3BP2, FYB, ITK, LCP2, HLA-DRA, HLA-DRB1, FYN, CARD11, DBNL, IKBKB, PAG1, PRKCQ, MAP3K8, PTEN, CHUK, HRAS, STIM1, TRAF6, RASGRP2, GAB2, CD3E, CD3D, CD3G, CBL, CD4, PTPN6, KRAS, PTPN11, ORAI1, AKT1, RASGRP1, CSK, PDPK1, PRKCB, LAT, MAP3K14, PRKCA, GRB2, MALT1, VAV1, MAP4K1, SLA2, PLCG1…
NABA_MATRISOME_ASSOCIATED	176	0.265892	0.135337	0.395874	6.59355e-05	0.00778639	MEGF6, PLOD1, C1QA, C1QB, SDC3, P3H1, CSF1, OVGP1, ADAMTSL4, CTSS, CTSK, S100A10, S100A11, S100A9, S100A12, S100A8, S100A6, S100A4, ADAM15, SEMA4A, ITLN1, XCL2, FASLG, FAM20B, PLXNA2, EGLN1, LGALS8, ADAM17, LGALSL, ANXA4, TGFA, CLEC4F, LOXL3, SEMA4F, SEMA4C, IL1B, IL1RN, NGLY1, P4HTM, HYAL2, FSTL1, CSTA, PLXNA1, PLXND1, TNFSF10, S100P, FGFBP2, CXCL1, PF4, PPBP, ANXA3, HPSE, ANXA5, IL15, CTSO, CCL…
REACTOME_TRAF6_MEDIATED_INDUCTION_OF_TAK1_COMPLEX	11	0.247819	0.125129	0.37024	8.96384e-05	0.00837313	RPS27A, CD14, MAP3K7, TAB2, LY96, TLR4, TRAF6, TICAM1, UBA52, TAB1, TAB3
BIOCARTA_CSK_PATHWAY	19	-0.265693	0.398429	0.132665	9.912e-05	0.00837313	GNB1, LCK, PRKACB, CD247, PTPRC, ZAP70, PRKAR2A, HLA-DRA, HLA-DRB1, PRKAR1B, PRKAR2B, CD3E, CD3D, CD3G, CD4, CSK, CREBBP, PRKAR1A, GNAS
REACTOME_METAL_ION_SLC_TRANSPORTERS	13	0.27747	0.138817	0.416428	0.000101584	0.00837313	SLC30A7, SLC39A1, SLC41A1, SLC30A1, SLC40A1, SLC39A10, SLC11A1, SLC39A8, SLC30A5, SLC39A7, SLC31A1, SLC39A6, SLC39A3
BIOCARTA_IL5_PATHWAY	6	-0.503102	0.753041	0.254259	0.000103133	0.00837313	IL1B, IL5RA, CCR3, HLA-DRA, HLA-DRB1, CD4
KEGG_STEROID_HORMONE_BIOSYNTHESIS	9	0.345035	0.171286	0.519165	0.000123202	0.00908633	HSD17B7, CYP1B1, SRD5A3, SRD5A1, HSD17B8, AKR1C3, HSD17B12, COMT, STS
